# Supplementary material for: Omicron variant neutralizing antibodies following BNT162b2 BA.4/5 versus mRNA-1273 BA.1 bivalent vaccination in patients with end-stage kidney disease
Source: Nat Commun. 2023 Sep 27;14:6041. doi: 10.1038/s41467-023-41678-9 (PMC10533557; doi:10.1038/s41467-023-41678-9)
Supplement: Supplementary file 4 — Source Data [file 41467_2023_41678_MOESM4_ESM.xlsx]

## Sheet: all_data
participant_id	date_collected	Timepoint	Dose.of.Bivalent.Vaccine	Bivalent.Vaccine.Type	Patient.Type	log10ID50_Wildtype	log10ID50_BA.1	log10ID50_BA.5	log10ID50_BQ1.1	log10ID50_XBB1.5	AntiNP.IgG.0.00390625	AntiNP.IgG.0.0625	AntiRBD.IgG.0.00390625	AntiRBD.IgG.0.0625	AntiSmT1.IgG.0.00390625	AntiSmT1.IgG.0.0625
1	2022-10-18	BV Pre-Dose 5	5	BNT162b2 BA.4/5	HD	3.7615	2.887	2.645	1.752	0	0.041	0.111	0.635	1.898	1.556	1.97
1	2022-11-12	BV Dose 5 + 1 month	5	BNT162b2 BA.4/5	HD	3.9519	3.401	3.368	2.656	2.473	0.057	0.116	1.213	1.894	1.821	1.901
2	2022-10-20	BV Pre-Dose 5	5	BNT162b2 BA.4/5	HD	3.7852	2.957	3.001	2.154	2.037	0.365	2.46	0.846	1.812	1.655	1.806
2	2022-11-12	BV Dose 5 + 1 month	5	BNT162b2 BA.4/5	HD	4.2684	3.979	3.953	2.955	3.216	0.364	2.645	1.493	1.891	1.923	1.953
3	2022-10-18	BV Pre-Dose 5	5	BNT162b2 BA.4/5	HD	3.6602	2.179	2.434	2.281	0	0.085	0.655	0.12	1.124	1.144	1.841
3	2022-11-12	BV Dose 5 + 1 month	5	BNT162b2 BA.4/5	HD	3.934	3.824	3.92	3.201	2.73	0.085	0.702	0.921	1.926	1.652	1.876
4	2022-10-18	BV Pre-Dose 5	5	BNT162b2 BA.4/5	HD	4.3338	3.933	3.743	3.112	3.466	0.114	0.907	1.524	1.861	1.849	1.845
4	2022-11-12	BV Dose 5 + 1 month	5	BNT162b2 BA.4/5	HD	4.9435	4.537	4.434	3.777	4.025	0.075	0.483	1.836	1.764	1.928	1.677
5	2022-10-18	BV Pre-Dose 5	5	BNT162b2 BA.4/5	HD	2.0981	0	0	0	0	0.071	0.079	0.067	0.559	0.266	1.497
5	2022-11-12	BV Dose 5 + 1 month	5	BNT162b2 BA.4/5	HD	3.5814	2.988	3.057	2.159	2.367	0.03	0.049	0.5	1.861	1.404	1.916
6	2022-10-18	BV Pre-Dose 5	5	BNT162b2 BA.4/5	HD	4.5	3.348	3.852	2.843	2.542	0.086	0.366	1.238	1.841	1.883	1.916
6	2022-11-12	BV Dose 5 + 1 month	5	BNT162b2 BA.4/5	HD	5.0352	4.205	4.572	3.94	3.673	0.068	0.445	1.841	1.698	1.931	1.711
7	2022-10-18	BV Pre-Dose 5	5	BNT162b2 BA.4/5	HD	3.1179	1.843	1.926	0	0	0.065	0.08	0.292	1.495	0.843	1.79
7	2022-11-12	BV Dose 5 + 1 month	5	BNT162b2 BA.4/5	HD	3.8236	3.348	3.152	1.832	0	0.055	0.093	1.144	1.954	1.777	1.882
8	2022-10-18	BV Pre-Dose 5	5	BNT162b2 BA.4/5	HD	3.5835	3.422	2.636	1.925	2.017	0.063	0.106	0.699	1.862	1.509	1.889
8	2022-11-12	BV Dose 5 + 1 month	5	BNT162b2 BA.4/5	HD	4.7342	4.37	4.074	3.41	3.636	0.061	0.114	1.78	1.488	1.988	1.846
9	2022-10-18	BV Pre-Dose 5	5	BNT162b2 BA.4/5	HD	3.1195	2.284	1.924	0	2.365	0.068	0.081	0.496	1.808	1.442	1.928
9	2022-11-12	BV Dose 5 + 1 month	5	BNT162b2 BA.4/5	HD	4.1502	3.611	4.022	3.4	3.96	0.036	0.063	1.492	1.743	1.902	1.874
10	2022-10-18	BV Pre-Dose 5	5	BNT162b2 BA.4/5	HD	2.8044	0	0	0	0	0.052	0.093	0.239	1.526	0.796	1.866
10	2022-11-12	BV Dose 5 + 1 month	5	BNT162b2 BA.4/5	HD	3.367	1.927	1.653	0	0	0.041	0.085	0.484	1.793	1.188	1.898
11	2022-10-18	BV Pre-Dose 5	5	BNT162b2 BA.4/5	HD	4.0532	3.567	3.59	2.484	3.105	0.11	0.574	0.952	1.805	1.527	1.822
11	2022-11-12	BV Dose 5 + 1 month	5	BNT162b2 BA.4/5	HD	4.3785	4.078	4.141	3.188	3.532	0.051	0.369	1.47	1.882	1.814	1.87
12	2022-10-18	BV Pre-Dose 5	5	BNT162b2 BA.4/5	HD	4.2046	3.554	3.707	2.972	3.176	0.055	0.086	1.551	1.96	1.86	1.944
12	2022-11-12	BV Dose 5 + 1 month	5	BNT162b2 BA.4/5	HD	4.1824	3.517	3.88	2.879	3.085	0.068	0.262	1.575	1.911	1.91	1.929
13	2022-10-18	BV Pre-Dose 5	5	BNT162b2 BA.4/5	HD	4.2543	3.988	3.574	2.788	2.49	0.109	0.927	1.581	1.889	1.903	1.848
13	2022-11-12	BV Dose 5 + 1 month	5	BNT162b2 BA.4/5	HD	4.9219	5.14	5.323	4.184	3.461	0.099	0.862	1.908	1.767	1.999	1.778
14	2022-10-18	BV Pre-Dose 5	5	BNT162b2 BA.4/5	HD	2.1377	0	0	0	0	0.051	0.115	0.053	0.461	0.249	1.454
14	2022-11-12	BV Dose 5 + 1 month	5	BNT162b2 BA.4/5	HD	3.5854	2.205	2.116	0	0	0.041	0.116	1.052	1.777	1.703	1.889
15	2022-10-18	BV Pre-Dose 5	5	BNT162b2 BA.4/5	HD	3.2418	2.134	1.658	0	0	0.057	0.085	0.314	1.636	1.06	1.885
15	2022-11-12	BV Dose 5 + 1 month	5	BNT162b2 BA.4/5	HD	4.4306	3.57	3.476	2.869	2.875	0.055	0.086	1.792	1.812	1.923	1.791
16	2022-10-18	BV Pre-Dose 5	5	BNT162b2 BA.4/5	HD	3.8453	3.362	3.171	2.558	2.569	0.16	1.525	0.797	1.848	1.517	1.946
16	2022-11-12	BV Dose 5 + 1 month	5	BNT162b2 BA.4/5	HD	4.0682	3.784	3.593	3.148	3.267	0.11	1.259	1.167	1.976	1.748	1.906
17	2022-10-19	BV Pre-Dose 5	5	BNT162b2 BA.4/5	HD	2.8483	1.919	0	0	0	0.112	1.457	0.118	1.053	0.368	1.651
17	2022-11-12	BV Dose 5 + 1 month	5	BNT162b2 BA.4/5	HD	4.4177	3.998	3.529	2.613	3.095	0.053	0.777	1.567	1.955	1.833	1.876
18	2022-10-18	BV Pre-Dose 5	5	BNT162b2 BA.4/5	HD	4.1503	3.593	3.473	2.483	2.437	0.071	0.147	1.055	1.912	1.7	1.926
18	2022-11-12	BV Dose 5 + 1 month	5	BNT162b2 BA.4/5	HD	5.0297	4.408	4.549	4.268	3.655	0.048	0.143	1.889	1.526	2.034	1.871
19	2022-10-18	BV Pre-Dose 5	5	BNT162b2 BA.4/5	HD	3.1537	2.657	2.586	1.756	1.613	0.075	0.105	0.412	1.746	1.442	1.928
19	2022-11-12	BV Dose 5 + 1 month	5	BNT162b2 BA.4/5	HD	3.3727	2.509	2.17	1.643	1.646	0.036	0.071	0.45	1.836	1.479	1.909
20	2022-10-18	BV Pre-Dose 5	5	BNT162b2 BA.4/5	HD	3.3488	1.687	0	0	0	0.079	0.128	0.367	1.64	1.154	1.8
20	2022-11-12	BV Dose 5 + 1 month	5	BNT162b2 BA.4/5	HD	4.3425	3.683	3.952	3.332	3.502	0.057	0.129	1.532	1.915	1.85	1.901
21	2022-10-18	BV Pre-Dose 5	5	BNT162b2 BA.4/5	HD	2.8167	4.163	3.768	3.535	3.478	3.423	4.103	0.17	1.293	0.692	1.747
21	2022-11-12	BV Dose 5 + 1 month	5	BNT162b2 BA.4/5	HD	2.7149	4.333	3.721	3.42	3.413	1.805	4.406	0.119	1.254	0.537	1.782
22	2022-10-18	BV Pre-Dose 4	4	BNT162b2 BA.4/5	HD	3.1848	0	0	0	0	0.069	0.216	0.192	1.298	0.748	1.766
22	2022-11-12	BV Dose 4 + 1 month	4	BNT162b2 BA.4/5	HD	4.262	3.059	3.348	3.32	2.755	0.061	0.313	1.31	1.683	1.787	1.771
23	2022-10-19	BV Pre-Dose 5	5	BNT162b2 BA.4/5	HD	2.355	0	0	0	0	0.059	0.116	0.148	1.217	0.536	1.742
23	2022-11-12	BV Dose 5 + 1 month	5	BNT162b2 BA.4/5	HD	2.3747	0	0	0	0	0.063	0.112	0.152	1.202	0.529	1.737
24	2022-10-21	BV Pre-Dose 5	5	mRNA-1273 BA.1	HD	3.7698	2.329	2.019	1.631	1.767	0.074	0.091	0.606	1.821	1.665	1.847
24	2022-11-23	BV Dose 5 + 1 month	5	mRNA-1273 BA.1	HD	4.4296	3.761	3.315	2.886	3.276	0.038	0.066	1.539	1.759	1.913	1.795
25	2022-10-21	BV Pre-Dose 5	5	mRNA-1273 BA.1	HD	3.0814	2.467	1.766	0	0	0.073	0.097	0.227	1.474	0.595	1.841
25	2022-11-21	BV Dose 5 + 1 month	5	mRNA-1273 BA.1	HD	3.9551	3.473	2.627	1.736	2.28	0.037	0.066	1.088	1.851	1.634	1.891
26	2022-10-24	BV Pre-Dose 5	5	mRNA-1273 BA.1	HD	3.4405	3.252	3.161	2.261	1.722	0.582	3.465	0.378	1.654	1.021	1.903
26	2022-11-21	BV Dose 5 + 1 month	5	mRNA-1273 BA.1	HD	3.9638	3.554	3.531	2.633	2.317	0.398	3.054	0.907	1.738	1.574	1.805
27	2022-10-24	BV Pre-Dose 5	5	mRNA-1273 BA.1	HD	2.9918	0	1.854	0	0	0.08	0.129	0.17	1.18	0.756	1.834
27	2022-11-21	BV Dose 5 + 1 month	5	mRNA-1273 BA.1	HD	4.3049	3.909	3.821	3.183	2.879	0.051	0.104	1.35	1.817	1.779	1.888
28	2022-10-24	BV Pre-Dose 5	5	mRNA-1273 BA.1	HD	3.3654	2.299	2.719	2.221	0	0.06	0.122	0.296	1.571	0.892	1.815
28	2022-11-21	BV Dose 5 + 1 month	5	mRNA-1273 BA.1	HD	3.7375	3.223	3.097	2.518	2.141	0.043	0.089	0.586	1.757	1.548	1.945
29	2022-10-24	BV Pre-Dose 5	5	mRNA-1273 BA.1	HD	3.406	2.333	2.042	1.655	0	0.07	0.094	0.4	1.777	1.265	1.835
29	2022-11-21	BV Dose 5 + 1 month	5	mRNA-1273 BA.1	HD	4.4411	3.485	3.405	2.916	2.71	0.042	0.08	1.373	1.696	1.795	1.897
30	2022-10-24	BV Pre-Dose 5	5	mRNA-1273 BA.1	HD	1.9208	0	0	0	0	0.076	0.101	0.045	0.31	0.179	1.277
30	2022-11-21	BV Dose 5 + 1 month	5	mRNA-1273 BA.1	HD	4.1248	2.539	1.954	0	0	0.038	0.078	0.848	1.673	1.648	1.743
31	2022-10-24	BV Pre-Dose 5	5	mRNA-1273 BA.1	HD	3.3306	2.188	3.085	2.557	1.785	1.004	4.038	0.262	1.504	0.994	1.886
31	2022-11-21	BV Dose 5 + 1 month	5	mRNA-1273 BA.1	HD	4.4417	3.741	3.955	3.547	2.86	0.804	3.878	1.026	1.897	1.756	1.926
32	2022-10-24	BV Pre-Dose 5	5	mRNA-1273 BA.1	HD	0	0	0	0	0	0.081	0.189	0.047	0.309	0.348	1.659
32	2022-11-21	BV Dose 5 + 1 month	5	mRNA-1273 BA.1	HD	2.6144	0	0	0	0	0.052	0.165	0.15	1.266	0.821	1.873
33	2022-10-24	BV Pre-Dose 5	5	mRNA-1273 BA.1	HD	3.4255	1.763	1.766	0	0	0.074	0.093	0.428	1.7	1.12	1.877
33	2022-11-21	BV Dose 5 + 1 month	5	mRNA-1273 BA.1	HD	4.7293	4.028	3.504	3.426	3.278	0.044	0.071	1.5	1.848	1.799	1.876
34	2022-10-25	BV Pre-Dose 5	5	mRNA-1273 BA.1	HD	3.7783	1.917	1.681	0	0	0.06	0.07	0.244	1.481	0.982	1.867
34	2022-11-22	BV Dose 5 + 1 month	5	mRNA-1273 BA.1	HD	4.697	3.578	3.62	2.905	2.85	0.039	0.073	1.522	1.769	1.884	1.825
35	2022-10-25	BV Pre-Dose 5	5	mRNA-1273 BA.1	HD	0	0	0	0	0	0.069	0.079	0.021	0.027	0.082	0.643
35	2022-11-22	BV Dose 5 + 1 month	5	mRNA-1273 BA.1	HD	0	0	2.656	2.273	0	0.046	0.067	0.018	0.023	0.099	0.669
36	2022-10-25	BV Pre-Dose 5	5	mRNA-1273 BA.1	HD	3.2881	2.282	2.515	1.79	0	0.072	0.109	0.24	1.523	0.858	1.826
36	2022-11-24	BV Dose 5 + 1 month	5	mRNA-1273 BA.1	HD	4.1398	3.48	3.591	3.025	2.455	0.045	0.078	1.191	1.818	1.763	1.861
37	2022-10-25	BV Pre-Dose 4	4	mRNA-1273 BA.1	HD	3.0724	3.156	2.954	1.968	1.812	0.163	1.323	0.29	1.626	0.896	1.906
37	2022-11-22	BV Dose 4 + 1 month	4	mRNA-1273 BA.1	HD	3.7064	4.343	4.091	2.906	2.686	0.111	1.161	1.017	1.875	1.593	1.945
38	2022-10-24	BV Pre-Dose 5	5	mRNA-1273 BA.1	HD	3.7647	3.174	3.199	2.28	2.323	0.081	0.141	0.798	1.797	1.664	1.928
38	2022-11-21	BV Dose 5 + 1 month	5	mRNA-1273 BA.1	HD	4.6525	4.022	3.963	3.45	3.302	0.045	0.119	1.617	1.825	1.867	1.901
39	2022-10-25	BV Pre-Dose 5	5	mRNA-1273 BA.1	HD	3.2761	1.986	2.356	2.209	2.102	0.107	0.487	0.144	1.157	0.588	1.783
39	2022-11-21	BV Dose 5 + 1 month	5	mRNA-1273 BA.1	HD	4.4283	3.623	3.655	3.121	3.022	0.08	0.435	1.065	1.879	1.789	1.892
40	2022-10-24	BV Pre-Dose 5	5	mRNA-1273 BA.1	HD	3.5674	2.333	2.297	1.604	2.018	0.085	0.119	0.741	1.751	1.385	1.874
40	2022-11-21	BV Dose 5 + 1 month	5	mRNA-1273 BA.1	HD	4.7263	3.62	3.74	2.825	3.237	0.048	0.092	1.643	1.844	1.879	1.872
41	2022-10-26	BV Pre-Dose 5	5	mRNA-1273 BA.1	HD	2.8345	0	0	0	0	0.08	0.183	0.2	1.377	0.802	1.835
41	2022-11-23	BV Dose 5 + 1 month	5	mRNA-1273 BA.1	HD	3.4896	2.541	2.17	1.734	0	0.045	0.178	0.598	1.818	1.492	1.91
42	2022-10-26	BV Pre-Dose 5	5	mRNA-1273 BA.1	HD	4.0347	3.659	3.435	2.267	2.458	0.082	0.117	0.89	1.88	1.551	1.85
42	2022-11-23	BV Dose 5 + 1 month	5	mRNA-1273 BA.1	HD	4.6895	4.432	4.193	3.208	3.44	0.042	0.091	1.576	1.879	1.863	1.85
43	2022-10-26	BV Pre-Dose 5	5	mRNA-1273 BA.1	HD	3.5969	3.323	3.206	2.948	2.068	0.082	0.163	0.629	1.819	1.497	1.81
43	2022-11-23	BV Dose 5 + 1 month	5	mRNA-1273 BA.1	HD	3.9322	3.697	3.668	3.263	2.838	0.037	0.129	1.153	1.781	1.713	1.882
44	2022-10-26	BV Pre-Dose 5	5	mRNA-1273 BA.1	HD	3.549	2.401	2.389	1.61	0	0.078	0.091	0.365	1.672	0.976	1.853
44	2022-11-23	BV Dose 5 + 1 month	5	mRNA-1273 BA.1	HD	4.586	3.934	3.701	2.94	2.693	0.033	0.077	1.413	1.729	1.769	1.89
45	2022-10-24	BV Pre-Dose 5	5	mRNA-1273 BA.1	HD	4.2892	3.515	3.355	3.134	2.621	0.09	0.237	1.147	1.499	1.763	1.859
45	2022-11-23	BV Dose 5 + 1 month	5	mRNA-1273 BA.1	HD	5.3543	4.538	4.508	4.319	3.786	0.048	0.205	1.827	1.679	1.935	1.691
46	2022-10-25	BV Pre-Dose 5	5	mRNA-1273 BA.1	HD	3.8617	2.07	3.492	0	0	0.087	0.112	0.399	1.659	1.059	1.84
46	2022-11-22	BV Dose 5 + 1 month	5	mRNA-1273 BA.1	HD	3.7547	2.684	3.503	1.945	2.294	0.041	0.09	0.624	1.764	1.397	1.844
47	2022-10-26	BV Pre-Dose 5	5	mRNA-1273 BA.1	HD	2.6611	0	0	0	0	0.066	0.086	0.159	1.265	0.912	1.8
47	2022-11-23	BV Dose 5 + 1 month	5	mRNA-1273 BA.1	HD	3.6155	3.235	3.037	2.056	1.943	0.038	0.073	0.611	1.727	1.54	1.916
48	2022-10-25	BV Pre-Dose 5	5	mRNA-1273 BA.1	HD	2.6289	0	0	0	0	0.084	0.135	0.076	0.632	0.416	1.669
48	2022-11-22	BV Dose 5 + 1 month	5	mRNA-1273 BA.1	HD	3.9119	2.711	2.075	0	0	0.044	0.104	0.801	1.633	1.554	1.854
49	2022-10-25	BV Pre-Dose 5	5	mRNA-1273 BA.1	HD	3.494	2.404	2.374	0	0	0.077	0.088	0.447	1.661	1.303	1.871
49	2022-11-15	BV Dose 5 + 1 month	5	mRNA-1273 BA.1	HD	4.5791	3.689	3.579	2.56	2.889	0.063	0.087	1.536	1.346	1.888	1.854
50	2022-10-25	BV Pre-Dose 5	5	mRNA-1273 BA.1	HD	3.607	2.666	2.727	1.911	2.143	0.343	2.334	0.636	1.799	1.621	1.989
50	2022-11-22	BV Dose 5 + 1 month	5	mRNA-1273 BA.1	HD	3.8655	3.163	3.131	2.211	2.468	0.279	2.393	0.965	1.797	1.696	1.873
51	2022-10-26	BV Pre-Dose 4	4	mRNA-1273 BA.1	HD	2.988	0	0	0	0	0.126	0.78	0.144	1.09	0.598	1.824
51	2022-11-21	BV Dose 4 + 1 month	4	mRNA-1273 BA.1	HD	4.267	3.536	3.303	2.344	2.403	0.106	0.705	1.268	1.871	1.799	1.921
52	2022-10-26	BV Pre-Dose 5	5	mRNA-1273 BA.1	HD	4.4872	3.116	2.018	0	0	0.178	1.287	1.019	1.607	1.853	1.888
52	2022-11-21	BV Dose 5 + 1 month	5	mRNA-1273 BA.1	HD	4.8444	3.695	2.727	2.055	2.298	0.14	1.286	1.639	1.741	1.954	1.846
53	2022-10-27	BV Pre-Dose 5	5	mRNA-1273 BA.1	HD	4.1435	3.737	3.887	2.831	3.153	0.133	0.762	1.323	1.525	1.872	1.916
53	2022-11-22	BV Dose 5 + 1 month	5	mRNA-1273 BA.1	HD	4.1112	3.706	3.875	3.244	3.292	0.074	0.483	1.529	1.873	1.86	1.905
54	2022-10-26	BV Pre-Dose 5	5	mRNA-1273 BA.1	HD	2.6951	1.698	0	0	5.413	0.086	0.2	0.134	1.126	0.923	1.776
54	2022-11-23	BV Dose 5 + 1 month	5	mRNA-1273 BA.1	HD	3.6676	3.305	3.226	2.14	2.226	0.038	0.158	0.808	1.807	1.681	1.892
55	2022-10-26	BV Pre-Dose 5	5	mRNA-1273 BA.1	HD	2.1409	0	0	0	0	0.089	0.147	0.104	0.815	0.448	1.627
55	2022-11-23	BV Dose 5 + 1 month	5	mRNA-1273 BA.1	HD	3.4535	2.715	3.156	2.291	2.953	0.04	0.087	0.904	1.706	1.536	1.778
56	2022-10-26	BV Pre-Dose 5	5	mRNA-1273 BA.1	HD	3.2245	2.392	2.432	0	0	0.069	0.086	0.46	1.721	1.027	1.947
56	2022-11-21	BV Dose 5 + 1 month	5	mRNA-1273 BA.1	HD	4.3329	3.982	4.033	3.051	2.959	0.046	0.09	1.497	1.781	1.775	1.955
57	2022-10-06	BV Pre-Dose 5	5	mRNA-1273 BA.1	HD	3.7729	2.491	2.539	2.084	2.219	0.087	0.258	0.997	1.492	1.841	1.891
57	2022-11-21	BV Dose 5 + 1 month	5	mRNA-1273 BA.1	HD	4.3752	4.002	4.091	3.286	3.134	0.057	0.291	1.643	1.723	1.845	1.867
58	2022-10-27	BV Pre-Dose 4	4	mRNA-1273 BA.1	HD	3.8604	3.355	3.098	2.235	2.281	0.218	1.68	0.784	1.669	1.552	1.913
58	2022-11-21	BV Dose 4 + 1 month	4	mRNA-1273 BA.1	HD	4.1435	3.937	3.703	2.959	3.3	0.162	1.459	1.335	1.636	1.918	1.82
59	2022-10-27	BV Pre-Dose 4	4	mRNA-1273 BA.1	HD	1.8959	0	0	0	0	0.085	0.103	0.051	0.329	0.153	1.21
59	2022-11-24	BV Dose 4 + 1 month	4	mRNA-1273 BA.1	HD	3.4147	1.787	2.002	0	0	0.034	0.07	0.38	1.649	1.276	1.828
60	2022-10-29	BV Pre-Dose 5	5	mRNA-1273 BA.1	HD	4.5814	4.294	2.954	2.325	2.517	0.101	0.327	1.436	1.504	1.901	1.876
60	2022-11-23	BV Dose 5 + 1 month	5	mRNA-1273 BA.1	HD	4.409	4.117	2.675	2.162	2.415	0.093	0.92	1.434	1.833	1.831	1.814
61	2022-10-28	BV Pre-Dose 5	5	mRNA-1273 BA.1	HD	2.2356	0	0	0	0	0.06	0.077	0.083	0.815	0.358	1.709
61	2022-11-23	BV Dose 5 + 1 month	5	mRNA-1273 BA.1	HD	3.7051	2.49	2.422	1.816	1	0.036	0.07	1.023	1.773	1.745	1.942
62	2022-10-28	BV Pre-Dose 5	5	mRNA-1273 BA.1	HD	3.3223	1.705	1.838	1.606	0	0.069	0.115	0.418	1.811	1.286	1.935
62	2022-11-21	BV Dose 5 + 1 month	5	mRNA-1273 BA.1	HD	4.5583	3.448	3.462	2.68	2.968	0.052	0.088	1.771	1.764	1.938	1.838
63	2022-10-29	BV Pre-Dose 5	5	mRNA-1273 BA.1	HD	3.8407	2.65	2.789	2.179	2.159	0.09	0.18	0.716	1.757	1.579	1.961
63	2022-11-22	BV Dose 5 + 1 month	5	mRNA-1273 BA.1	HD	4.8755	3.84	3.702	2.876	3.197	0.05	0.125	1.435	1.842	1.868	1.866
64	2022-11-08	BV Pre-Dose 5	5	mRNA-1273 BA.1	HD	3.9352	2.828	3.154	1.992	1.802	0.058	0.082	0.566	1.893	1.637	1.885
64	2022-11-22	BV Dose 5 + 1 month	5	mRNA-1273 BA.1	HD	3.9562	3.022	3.284	2.269	2.041	0.032	0.066	0.834	1.866	1.646	1.9
65	2022-09-13	BV Pre-Dose 5	5	mRNA-1273 BA.1	HD	4.1294	3.251	2.991	2.394	2.598	0.034	0.057	1.343	1.842	1.74	1.793
65	2022-11-12	BV Dose 5 + 1 month	5	mRNA-1273 BA.1	HD	5.2592	4.396	4.365	3.783	3.786	0.064	0.092	1.85	1.429	1.986	1.776
66	2022-10-26	BV Pre-Dose 5	5	mRNA-1273 BA.1	HD	2.5995	0	1.76	0	0	0.083	0.097	0.112	0.941	0.438	1.739
66	2022-11-29	BV Dose 5 + 1 month	5	mRNA-1273 BA.1	HD	2.7535	0	1.901	1.614	0	0.031	0.052	0.136	1.221	0.495	1.799
67	2022-10-26	BV Pre-Dose 5	5	mRNA-1273 BA.1	HD	2.2042	0	0	0	0	0.073	0.089	0.052	0.438	0.399	1.635
67	2022-12-02	BV Dose 5 + 1 month	5	mRNA-1273 BA.1	HD	3.3054	1.73	1.734	0	0	0.044	0.061	0.296	1.555	1.42	1.822
68	2022-10-25	BV Pre-Dose 5	5	mRNA-1273 BA.1	HD	3.6419	2.149	1.976	0	0	0.076	0.1	0.533	1.764	1.521	1.823
68	2022-12-01	BV Dose 5 + 1 month	5	mRNA-1273 BA.1	HD	4.517	3.65	3.358	2.203	2.817	0.041	0.157	1.625	1.802	1.855	1.859
69	2022-10-26	BV Pre-Dose 5	5	mRNA-1273 BA.1	HD	3.7428	2.302	2.993	2.187	2.088	0.089	0.204	0.526	1.77	1.454	1.919
69	2022-12-03	BV Dose 5 + 1 month	5	mRNA-1273 BA.1	HD	4.482	3.505	3.607	3.33	3.019	0.037	0.108	1.61	1.83	1.912	1.906
70	2022-10-25	BV Pre-Dose 5	5	mRNA-1273 BA.1	HD	4.2426	3.635	3.635	3.075	2.538	0.108	0.494	1.234	1.518	1.712	1.881
70	2022-12-04	BV Dose 5 + 1 month	5	mRNA-1273 BA.1	HD	4.4853	3.822	3.701	3.332	3.127	0.054	0.349	1.447	1.827	1.821	1.84
71	2022-11-02	BV Pre-Dose 5	5	mRNA-1273 BA.1	HD	3.2182	2.174	2.125	0	0	0.083	0.117	0.295	1.574	1.054	1.878
71	2022-12-02	BV Dose 5 + 1 month	5	mRNA-1273 BA.1	HD	4.5969	3.94	3.657	2.825	3.064	0.03	0.075	1.51	1.879	1.868	1.844
72	2022-10-11	BV Pre-Dose 4	4	BNT162b2 BA.4/5	HD	3.479	3.276	3.452	2.582	2.866	0.459	3.089	0.584	1.835	1.121	1.868
72	2022-12-03	BV Dose 4 + 1 month	4	BNT162b2 BA.4/5	HD	4.0201	4.188	4.079	3.647	3.44	0.229	2.285	1.138	1.9	1.721	1.882
73	2022-11-03	BV Pre-Dose 4	4	mRNA-1273 BA.1	HD	3.5986	2.336	2.674	1.976	0	0.417	3.314	0.242	1.428	0.922	1.81
73	2022-12-03	BV Dose 4 + 1 month	4	mRNA-1273 BA.1	HD	4.2374	3.511	3.497	2.85	2.625	0.552	3.971	1.084	1.822	1.675	1.806
74	2022-11-30	BV Pre-Dose 5	5	BNT162b2 BA.4/5	HD	3.6014	2.041	2.63	2.136	0	0.041	0.062	0.655	1.83	1.367	1.865
74	2022-12-19	BV Dose 5 + 1 month	5	BNT162b2 BA.4/5	HD	4.3325	2.901	3.598	3.15	2.676	0.067	0.104	1.126	1.703	1.707	1.75
75	2022-11-17	BV Pre-Dose 5	5	BNT162b2 BA.4/5	HD	4.4443	3.654	3.716	3.159	3.103	0.116	1.258	1.565	1.796	1.864	1.797
75	2022-12-13	BV Dose 5 + 1 month	5	BNT162b2 BA.4/5	HD	4.5394	3.833	4.102	3.175	3.349	0.149	1.114	1.509	1.67	1.785	1.699
76	2022-11-03	BV Pre-Dose 5	5	mRNA-1273 BA.1	HD	4.4567	3.786	3.521	2.659	3.449	0.188	1.7	1.228	1.65	1.799	1.911
76	2022-12-09	BV Dose 5 + 1 month	5	mRNA-1273 BA.1	HD	4.351	4.026	3.9	3.083	3.452	0.162	1.35	1.347	1.725	1.733	1.697
77	2022-06-29	BV Pre-Dose 5	5	mRNA-1273 BA.1	Transplant	4.3714	3.756	3.378	2.279	2.634	0.03	0.115	1.459	2.069	1.761	1.928
77	2022-09-28	BV Dose 5 + 1 month	5	mRNA-1273 BA.1	Transplant	3.8755	3.522	3.184	2.381	2.395	0.01	0.069	0.783	1.619	1.26	1.549
78	2022-08-04	BV Pre-Dose 5	5	mRNA-1273 BA.1	Transplant	4.2115	3.471	3.075	2.187	2.482	0.014	0.058	1.282	2.091	1.627	1.974
78	2022-11-09	BV Dose 5 + 1 month	5	mRNA-1273 BA.1	Transplant	4.2954	3.463	3.172	2.212	2.559	0.031	0.052	1.475	1.687	1.762	1.867
79	2022-07-26	BV Pre-Dose 5	5	mRNA-1273 BA.1	Transplant	4.5914	2.48	3.011	0	0	0.023	0.06	0.749	2.102	0.863	2.011
79	2022-10-14	BV Dose 5 + 1 month	5	mRNA-1273 BA.1	Transplant	4.4551	2.046	2.987	0	0	0.015	0.028	0.682	1.481	0.861	1.5
80	2022-07-15	BV Pre-Dose 5	5	mRNA-1273 BA.1	Transplant	4.3498	2.833	3.507	2.583	2.182	0.015	0.05	0.676	2.162	1.235	1.954
80	2022-10-17	BV Dose 5 + 1 month	5	mRNA-1273 BA.1	Transplant	4.5164	3.731	3.942	2.971	3.082	0.012	0.031	1.213	1.506	1.462	1.515
81	2022-08-11	BV Pre-Dose 5	5	mRNA-1273 BA.1	Transplant	2.6085	0	0	0	0	0.011	0.041	0.191	1.142	0.524	1.346
81	2022-11-09	BV Dose 5 + 1 month	5	mRNA-1273 BA.1	Transplant	3.4931	2.276	2.312	0	0	0.033	0.09	0.565	1.712	1.199	1.89
82	2022-08-03	BV Pre-Dose 5	5	mRNA-1273 BA.1	Transplant	0	0	0	0	0	0.018	0.12	0.019	0.31	0.143	1.079
82	2022-10-25	BV Dose 5 + 1 month	5	mRNA-1273 BA.1	Transplant	2.2335	0	0	0	0	0.032	0.107	0.078	0.776	0.428	1.688
83	2022-07-27	BV Pre-Dose 5	5	mRNA-1273 BA.1	Transplant	4.9122	4.05	4.036	2.703	2.961	0.023	0.444	1.419	2.067	1.724	1.884
83	2022-11-01	BV Dose 5 + 1 month	5	mRNA-1273 BA.1	Transplant	4.6602	3.904	3.708	2.759	3.158	0.052	0.229	1.676	1.555	1.911	1.882
84	2022-07-27	BV Pre-Dose 5	5	mRNA-1273 BA.1	Transplant	4.9662	4.002	4.007	3.043	2.987	0.023	0.224	1.62	2.107	1.901	1.991
84	2022-09-27	BV Dose 5 + 1 month	5	mRNA-1273 BA.1	Transplant	4.8256	4.312	4.222	3.449	2.957	0.016	0.161	1.441	1.475	1.51	1.373
85	2022-07-12	BV Pre-Dose 5	5	mRNA-1273 BA.1	Transplant	0	0	0	0	0	0.038	0.406	0.009	0.106	0.064	0.853
85	2022-11-01	BV Dose 5 + 1 month	5	mRNA-1273 BA.1	Transplant	4.2322	2.801	3.129	2.309	1.874	0.768	4.033	0.719	1.826	1.354	1.869
86	2022-07-06	BV Pre-Dose 5	5	mRNA-1273 BA.1	Transplant	2.0716	0	0	0	0	0.014	0.049	0.048	0.667	0.136	1.358
86	2022-10-04	BV Dose 5 + 1 month	5	mRNA-1273 BA.1	Transplant	4.0954	3.392	3.337	2.746	2.383	0.011	0.04	0.947	1.532	1.291	1.468
87	2022-08-24	BV Pre-Dose 5	5	mRNA-1273 BA.1	Transplant	0	0	0	0	0	0.01	0.046	0.005	0.016	0.012	0.116
87	2022-11-17	BV Dose 5 + 1 month	5	mRNA-1273 BA.1	Transplant	3.8904	0	2.093	0	0	0.042	0.074	0.31	1.598	0.381	1.733
88	2022-07-29	BV Pre-Dose 5	5	mRNA-1273 BA.1	Transplant	4.2515	2.351	2.947	0	0	0.029	0.347	0.977	2.118	1.265	2.043
88	2022-11-03	BV Dose 5 + 1 month	5	mRNA-1273 BA.1	Transplant	3.7932	2.886	2.919	2.008	2.06	0.044	0.166	0.735	1.729	1.446	1.867
89	2022-08-12	BV Pre-Dose 5	5	mRNA-1273 BA.1	Transplant	4.3961	2.258	2.976	0	0	0.219	2.343	0.688	1.532	0.835	1.47
89	2022-11-04	BV Dose 5 + 1 month	5	mRNA-1273 BA.1	Transplant	3.8099	2.601	2.509	0	0	0.388	3.281	0.646	1.89	1.321	1.959
90	2022-08-29	BV Pre-Dose 5	5	mRNA-1273 BA.1	Transplant	4.4887	3.061	3.012	0	2.181	0.052	0.882	0.98	1.598	1.167	1.512
90	2022-11-16	BV Dose 5 + 1 month	5	mRNA-1273 BA.1	Transplant	4.2242	4.002	3.836	3.279	3.529	0.086	0.675	1.316	1.669	1.751	1.873
91	2022-07-25	BV Pre-Dose 5	5	mRNA-1273 BA.1	Transplant	4.1532	3.262	2.625	1.775	2.005	0.012	0.045	0.556	2.024	1.335	1.978
91	2022-10-21	BV Dose 5 + 1 month	5	mRNA-1273 BA.1	Transplant	4.0555	3.146	2.712	0	1.873	0.039	0.06	0.796	1.802	1.563	1.914
92	2022-10-19	BV Pre-Dose 5	5	mRNA-1273 BA.1	HD	4.4163	4.264	4.246	3.514	4.039	0.031	0.17	1.517	1.687	2.024	2.194
92	2022-11-16	BV Dose 5 + 1 month	5	mRNA-1273 BA.1	HD	4.5325	4.213	4.247	3.546	3.636	0.027	0.133	1.605	1.604	2.056	2.07
93	2022-10-19	BV Pre-Dose 5	5	mRNA-1273 BA.1	HD	4.7291	4.295	4.319	3.641	3.181	0.047	0.443	1.354	1.653	2.051	2.173
93	2022-11-16	BV Dose 5 + 1 month	5	mRNA-1273 BA.1	HD	4.6486	4.506	4.288	3.606	3.235	0.271	2.213	1.328	1.642	2.021	2.092
94	2022-10-19	BV Pre-Dose 5	5	mRNA-1273 BA.1	HD	4.6417	3.868	3.384	3.002	3.228	0.015	0.054	1.445	1.622	2.042	1.957
94	2022-11-16	BV Dose 5 + 1 month	5	mRNA-1273 BA.1	HD	4.7665	4.098	3.732	3.124	3.128	0.022	0.051	1.604	1.877	2.078	1.899
95	2022-10-19	BV Pre-Dose 5	5	mRNA-1273 BA.1	HD	3.7378	2.657	2.137	0	0	0.02	0.044	0.33	1.689	1.163	2.036
95	2022-11-16	BV Dose 5 + 1 month	5	mRNA-1273 BA.1	HD	3.5357	2.504	2.074	0	0	0.018	0.039	0.248	1.58	0.933	2.033
96	2022-10-19	BV Pre-Dose 5	5	mRNA-1273 BA.1	HD	4.7091	3.807	3.726	3.148	2.95	0.02	0.049	1.728	1.623	2.101	2.014
96	2022-11-16	BV Dose 5 + 1 month	5	mRNA-1273 BA.1	HD	4.6407	3.67	3.696	3.02	3.084	0.017	0.052	1.589	1.914	2.144	2.113
97	2022-10-19	BV Pre-Dose 5	5	mRNA-1273 BA.1	HD	2.5635	0	0	0	0	0.02	0.035	0.159	1.339	0.771	2.007
97	2022-11-16	BV Dose 5 + 1 month	5	mRNA-1273 BA.1	HD	2.5711	0	0	0	0	0.019	0.034	0.169	1.351	0.986	2
98	2022-10-19	BV Pre-Dose 4	4	mRNA-1273 BA.1	HD	4.6776	4.234	4.31	3.373	3.367	0.019	0.057	1.479	1.711	2.001	2.116
98	2022-11-15	BV Dose 4 + 1 month	4	mRNA-1273 BA.1	HD	4.5829	4.153	4.261	3.354	3.39	0.029	0.053	1.438	1.714	1.959	2.077

## Sheet: Figure 1
	Prior to BV					BV + 1 month
	log10ID50_Wildtype	log10ID50_BA.1	log10ID50_BA.5	log10ID50_BQ1.1	log10ID50_XBB1.5	log10ID50_Wildtype	log10ID50_BA.1	log10ID50_BA.5	log10ID50_BQ1.1	log10ID50_XBB1.5
	3.7615	2.887	2.645	1.752	0	3.9519	3.401	3.368	2.656	2.473
	3.7852	2.957	3.001	2.154	2.037	4.2684	3.979	3.953	2.955	3.216
	3.6602	2.179	2.434	2.281	0	3.934	3.824	3.92	3.201	2.73
	4.3338	3.933	3.743	3.112	3.466	4.9435	4.537	4.434	3.777	4.025
	2.0981	0	0	0	0	3.5814	2.988	3.057	2.159	2.367
	4.5	3.348	3.852	2.843	2.542	5.0352	4.205	4.572	3.94	3.673
	3.1179	1.843	1.926	0	0	3.8236	3.348	3.152	1.832	0
	3.5835	3.422	2.636	1.925	2.017	4.7342	4.37	4.074	3.41	3.636
	3.1195	2.284	1.924	0	2.365	4.1502	3.611	4.022	3.4	3.96
	2.8044	0	0	0	0	3.367	1.927	1.653	0	0
	4.0532	3.567	3.59	2.484	3.105	4.3785	4.078	4.141	3.188	3.532
	4.2046	3.554	3.707	2.972	3.176	4.1824	3.517	3.88	2.879	3.085
	4.2543	3.988	3.574	2.788	2.49	4.9219	5.14	5.323	4.184	3.461
	2.1377	0	0	0	0	3.5854	2.205	2.116	0	0
	3.2418	2.134	1.658	0	0	4.4306	3.57	3.476	2.869	2.875
	3.8453	3.362	3.171	2.558	2.569	4.0682	3.784	3.593	3.148	3.267
	2.8483	1.919	0	0	0	4.4177	3.998	3.529	2.613	3.095
	4.1503	3.593	3.473	2.483	2.437	5.0297	4.408	4.549	4.268	3.655
	3.1537	2.657	2.586	1.756	1.613	3.3727	2.509	2.17	1.643	1.646
	3.3488	1.687	0	0	0	4.3425	3.683	3.952	3.332	3.502
	2.8167	4.163	3.768	3.535	3.478	2.7149	4.333	3.721	3.42	3.413
	3.1848	0	0	0	0	4.262	3.059	3.348	3.32	2.755
	2.355	0	0	0	0	2.3747	0	0	0	0
	3.7698	2.329	2.019	1.631	1.767	4.4296	3.761	3.315	2.886	3.276
	3.0814	2.467	1.766	0	0	3.9551	3.473	2.627	1.736	2.28
	3.4405	3.252	3.161	2.261	1.722	3.9638	3.554	3.531	2.633	2.317
	2.9918	0	1.854	0	0	4.3049	3.909	3.821	3.183	2.879
	3.3654	2.299	2.719	2.221	0	3.7375	3.223	3.097	2.518	2.141
	3.406	2.333	2.042	1.655	0	4.4411	3.485	3.405	2.916	2.71
	1.9208	0	0	0	0	4.1248	2.539	1.954	0	0
	3.3306	2.188	3.085	2.557	1.785	4.4417	3.741	3.955	3.547	2.86
	0	0	0	0	0	2.6144	0	0	0	0
	3.4255	1.763	1.766	0	0	4.7293	4.028	3.504	3.426	3.278
	3.7783	1.917	1.681	0	0	4.697	3.578	3.62	2.905	2.85
	0	0	0	0	0	0	0	2.656	2.273	0
	3.2881	2.282	2.515	1.79	0	4.1398	3.48	3.591	3.025	2.455
	3.0724	3.156	2.954	1.968	1.812	3.7064	4.343	4.091	2.906	2.686
	3.7647	3.174	3.199	2.28	2.323	4.6525	4.022	3.963	3.45	3.302
	3.2761	1.986	2.356	2.209	2.102	4.4283	3.623	3.655	3.121	3.022
	3.5674	2.333	2.297	1.604	2.018	4.7263	3.62	3.74	2.825	3.237
	2.8345	0	0	0	0	3.4896	2.541	2.17	1.734	0
	4.0347	3.659	3.435	2.267	2.458	4.6895	4.432	4.193	3.208	3.44
	3.5969	3.323	3.206	2.948	2.068	3.9322	3.697	3.668	3.263	2.838
	3.549	2.401	2.389	1.61	0	4.586	3.934	3.701	2.94	2.693
	4.2892	3.515	3.355	3.134	2.621	5.3543	4.538	4.508	4.319	3.786
	3.8617	2.07	3.492	0	0	3.7547	2.684	3.503	1.945	2.294
	2.6611	0	0	0	0	3.6155	3.235	3.037	2.056	1.943
	2.6289	0	0	0	0	3.9119	2.711	2.075	0	0
	3.494	2.404	2.374	0	0	4.5791	3.689	3.579	2.56	2.889
	3.607	2.666	2.727	1.911	2.143	3.8655	3.163	3.131	2.211	2.468
	2.988	0	0	0	0	4.267	3.536	3.303	2.344	2.403
	4.4872	3.116	2.018	0	0	4.8444	3.695	2.727	2.055	2.298
	4.1435	3.737	3.887	2.831	3.153	4.1112	3.706	3.875	3.244	3.292
	2.6951	1.698	0	0	5.413	3.6676	3.305	3.226	2.14	2.226
	2.1409	0	0	0	0	3.4535	2.715	3.156	2.291	2.953
	3.2245	2.392	2.432	0	0	4.3329	3.982	4.033	3.051	2.959
	3.7729	2.491	2.539	2.084	2.219	4.3752	4.002	4.091	3.286	3.134
	3.8604	3.355	3.098	2.235	2.281	4.1435	3.937	3.703	2.959	3.3
	1.8959	0	0	0	0	3.4147	1.787	2.002	0	0
	4.5814	4.294	2.954	2.325	2.517	4.409	4.117	2.675	2.162	2.415
	2.2356	0	0	0	0	3.7051	2.49	2.422	1.816	1
	3.3223	1.705	1.838	1.606	0	4.5583	3.448	3.462	2.68	2.968
	3.8407	2.65	2.789	2.179	2.159	4.8755	3.84	3.702	2.876	3.197
	3.9352	2.828	3.154	1.992	1.802	3.9562	3.022	3.284	2.269	2.041
	4.1294	3.251	2.991	2.394	2.598	5.2592	4.396	4.365	3.783	3.786
	2.5995	0	1.76	0	0	2.7535	0	1.901	1.614	0
	2.2042	0	0	0	0	3.3054	1.73	1.734	0	0
	3.6419	2.149	1.976	0	0	4.517	3.65	3.358	2.203	2.817
	3.7428	2.302	2.993	2.187	2.088	4.482	3.505	3.607	3.33	3.019
	4.2426	3.635	3.635	3.075	2.538	4.4853	3.822	3.701	3.332	3.127
	3.2182	2.174	2.125	0	0	4.5969	3.94	3.657	2.825	3.064
	3.479	3.276	3.452	2.582	2.866	4.0201	4.188	4.079	3.647	3.44
	3.5986	2.336	2.674	1.976	0	4.2374	3.511	3.497	2.85	2.625
	3.6014	2.041	2.63	2.136	0	4.3325	2.901	3.598	3.15	2.676
	4.4443	3.654	3.716	3.159	3.103	4.5394	3.833	4.102	3.175	3.349
	4.4567	3.786	3.521	2.659	3.449	4.351	4.026	3.9	3.083	3.452
	4.3714	3.756	3.378	2.279	2.634	3.8755	3.522	3.184	2.381	2.395
	4.2115	3.471	3.075	2.187	2.482	4.2954	3.463	3.172	2.212	2.559
	4.5914	2.48	3.011	0	0	4.4551	2.046	2.987	0	0
	4.3498	2.833	3.507	2.583	2.182	4.5164	3.731	3.942	2.971	3.082
	2.6085	0	0	0	0	3.4931	2.276	2.312	0	0
	0	0	0	0	0	2.2335	0	0	0	0
	4.9122	4.05	4.036	2.703	2.961	4.6602	3.904	3.708	2.759	3.158
	4.9662	4.002	4.007	3.043	2.987	4.8256	4.312	4.222	3.449	2.957
	0	0	0	0	0	4.2322	2.801	3.129	2.309	1.874
	2.0716	0	0	0	0	4.0954	3.392	3.337	2.746	2.383
	0	0	0	0	0	3.8904	0	2.093	0	0
	4.2515	2.351	2.947	0	0	3.7932	2.886	2.919	2.008	2.06
	4.3961	2.258	2.976	0	0	3.8099	2.601	2.509	0	0
	4.4887	3.061	3.012	0	2.181	4.2242	4.002	3.836	3.279	3.529
	4.1532	3.262	2.625	1.775	2.005	4.0555	3.146	2.712	0	1.873
	4.4163	4.264	4.246	3.514	4.039	4.5325	4.213	4.247	3.546	3.636
	4.7291	4.295	4.319	3.641	3.181	4.6486	4.506	4.288	3.606	3.235
	4.6417	3.868	3.384	3.002	3.228	4.7665	4.098	3.732	3.124	3.128
	3.7378	2.657	2.137	0	0	3.5357	2.504	2.074	0	0
	4.7091	3.807	3.726	3.148	2.95	4.6407	3.67	3.696	3.02	3.084
	2.5635	0	0	0	0	2.5711	0	0	0	0
	4.6776	4.234	4.31	3.373	3.367	4.5829	4.153	4.261	3.354	3.39
median	3.5902	2.3715	2.6055	1.7035	0	4.2497	3.5945	3.53	2.8595	2.8275

## Sheet: Figure 2a
	BNT162b2 BA.4/5												mRNA-1273 BA.1
	Wild-type		BA.1		BA.5		BQ.1.1		XBB.1.5				Wild-type		BA.1		BA.5		BQ.1.1		XBB.1.5
	Prior to BV	BV+1 month	Prior to BV	BV+1 month	Prior to BV	BV+1 month	Prior to BV	BV+1 month	Prior to BV	BV+1 month			Prior to BV	BV+1 month	Prior to BV	BV+1 month	Prior to BV	BV+1 month	Prior to BV	BV+1 month	Prior to BV	BV+1 month
	3.7615	3.9519	2.887	3.401	2.645	3.368	1.752	2.656	0	2.473			3.7698	4.4296	2.329	3.761	2.019	3.315	1.631	2.886	1.767	3.276
	3.7852	4.2684	2.957	3.979	3.001	3.953	2.154	2.955	2.037	3.216			3.0814	3.9551	2.467	3.473	1.766	2.627	0	1.736	0	2.28
	3.6602	3.934	2.179	3.824	2.434	3.92	2.281	3.201	0	2.73			3.4405	3.9638	3.252	3.554	3.161	3.531	2.261	2.633	1.722	2.317
	4.3338	4.9435	3.933	4.537	3.743	4.434	3.112	3.777	3.466	4.025			2.9918	4.3049	0	3.909	1.854	3.821	0	3.183	0	2.879
	2.0981	3.5814	0	2.988	0	3.057	0	2.159	0	2.367			3.3654	3.7375	2.299	3.223	2.719	3.097	2.221	2.518	0	2.141
	4.5	5.0352	3.348	4.205	3.852	4.572	2.843	3.94	2.542	3.673			3.406	4.4411	2.333	3.485	2.042	3.405	1.655	2.916	0	2.71
	3.1179	3.8236	1.843	3.348	1.926	3.152	0	1.832	0	0			1.9208	4.1248	0	2.539	0	1.954	0	0	0	0
	3.5835	4.7342	3.422	4.37	2.636	4.074	1.925	3.41	2.017	3.636			3.3306	4.4417	2.188	3.741	3.085	3.955	2.557	3.547	1.785	2.86
	3.1195	4.1502	2.284	3.611	1.924	4.022	0	3.4	2.365	3.96			0	2.6144	0	0	0	0	0	0	0	0
	2.8044	3.367	0	1.927	0	1.653	0	0	0	0			3.4255	4.7293	1.763	4.028	1.766	3.504	0	3.426	0	3.278
	4.0532	4.3785	3.567	4.078	3.59	4.141	2.484	3.188	3.105	3.532			3.7783	4.697	1.917	3.578	1.681	3.62	0	2.905	0	2.85
	4.2046	4.1824	3.554	3.517	3.707	3.88	2.972	2.879	3.176	3.085			0	0	0	0	0	2.656	0	2.273	0	0
	4.2543	4.9219	3.988	5.14	3.574	5.323	2.788	4.184	2.49	3.461			3.2881	4.1398	2.282	3.48	2.515	3.591	1.79	3.025	0	2.455
	2.1377	3.5854	0	2.205	0	2.116	0	0	0	0			3.0724	3.7064	3.156	4.343	2.954	4.091	1.968	2.906	1.812	2.686
	3.2418	4.4306	2.134	3.57	1.658	3.476	0	2.869	0	2.875			3.7647	4.6525	3.174	4.022	3.199	3.963	2.28	3.45	2.323	3.302
	3.8453	4.0682	3.362	3.784	3.171	3.593	2.558	3.148	2.569	3.267			3.2761	4.4283	1.986	3.623	2.356	3.655	2.209	3.121	2.102	3.022
	2.8483	4.4177	1.919	3.998	0	3.529	0	2.613	0	3.095			3.5674	4.7263	2.333	3.62	2.297	3.74	1.604	2.825	2.018	3.237
	4.1503	5.0297	3.593	4.408	3.473	4.549	2.483	4.268	2.437	3.655			2.8345	3.4896	0	2.541	0	2.17	0	1.734	0	0
	3.1537	3.3727	2.657	2.509	2.586	2.17	1.756	1.643	1.613	1.646			4.0347	4.6895	3.659	4.432	3.435	4.193	2.267	3.208	2.458	3.44
	3.3488	4.3425	1.687	3.683	0	3.952	0	3.332	0	3.502			3.5969	3.9322	3.323	3.697	3.206	3.668	2.948	3.263	2.068	2.838
	2.8167	2.7149	4.163	4.333	3.768	3.721	3.535	3.42	3.478	3.413			3.549	4.586	2.401	3.934	2.389	3.701	1.61	2.94	0	2.693
	3.1848	4.262	0	3.059	0	3.348	0	3.32	0	2.755			4.2892	5.3543	3.515	4.538	3.355	4.508	3.134	4.319	2.621	3.786
	2.355	2.3747	0	0	0	0	0	0	0	0			3.8617	3.7547	2.07	2.684	3.492	3.503	0	1.945	0	2.294
	3.479	4.0201	3.276	4.188	3.452	4.079	2.582	3.647	2.866	3.44			2.6611	3.6155	0	3.235	0	3.037	0	2.056	0	1.943
	3.6014	4.3325	2.041	2.901	2.63	3.598	2.136	3.15	0	2.676			2.6289	3.9119	0	2.711	0	2.075	0	0	0	0
	4.4443	4.5394	3.654	3.833	3.716	4.102	3.159	3.175	3.103	3.349			3.494	4.5791	2.404	3.689	2.374	3.579	0	2.56	0	2.889
													3.607	3.8655	2.666	3.163	2.727	3.131	1.911	2.211	2.143	2.468
median	3.53125	4.2222	2.772	3.7335	2.633	3.8005	2.0305	3.1625	1.815	3.1555			2.988	4.267	0	3.536	0	3.303	0	2.344	0	2.403
													4.4872	4.8444	3.116	3.695	2.018	2.727	0	2.055	0	2.298
													4.1435	4.1112	3.737	3.706	3.887	3.875	2.831	3.244	3.153	3.292
													2.6951	3.6676	1.698	3.305	0	3.226	0	2.14	0	2.226
													2.1409	3.4535	0	2.715	0	3.156	0	2.291	0	2.953
													3.2245	4.3329	2.392	3.982	2.432	4.033	0	3.051	0	2.959
													3.7729	4.3752	2.491	4.002	2.539	4.091	2.084	3.286	2.219	3.134
													3.8604	4.1435	3.355	3.937	3.098	3.703	2.235	2.959	2.281	3.3
													1.8959	3.4147	0	1.787	0	2.002	0	0	0	0
													4.5814	4.409	4.294	4.117	2.954	2.675	2.325	2.162	2.517	2.415
													2.2356	3.7051	0	2.49	0	2.422	0	1.816	0	1
													3.3223	4.5583	1.705	3.448	1.838	3.462	1.606	2.68	0	2.968
													3.8407	4.8755	2.65	3.84	2.789	3.702	2.179	2.876	2.159	3.197
													3.9352	3.9562	2.828	3.022	3.154	3.284	1.992	2.269	1.802	2.041
													4.1294	5.2592	3.251	4.396	2.991	4.365	2.394	3.783	2.598	3.786
													2.5995	2.7535	0	0	1.76	1.901	0	1.614	0	0
													2.2042	3.3054	0	1.73	0	1.734	0	0	0	0
													3.6419	4.517	2.149	3.65	1.976	3.358	0	2.203	0	2.817
													3.7428	4.482	2.302	3.505	2.993	3.607	2.187	3.33	2.088	3.019
													4.2426	4.4853	3.635	3.822	3.635	3.701	3.075	3.332	2.538	3.127
													3.2182	4.5969	2.174	3.94	2.125	3.657	0	2.825	0	3.064
													3.5986	4.2374	2.336	3.511	2.674	3.497	1.976	2.85	0	2.625
													4.4567	4.351	3.786	4.026	3.521	3.9	2.659	3.083	3.449	3.452
													4.3714	3.8755	3.756	3.522	3.378	3.184	2.279	2.381	2.634	2.395
													4.2115	4.2954	3.471	3.463	3.075	3.172	2.187	2.212	2.482	2.559
													4.5914	4.4551	2.48	2.046	3.011	2.987	0	0	0	0
													4.3498	4.5164	2.833	3.731	3.507	3.942	2.583	2.971	2.182	3.082
													2.6085	3.4931	0	2.276	0	2.312	0	0	0	0
													0	2.2335	0	0	0	0	0	0	0	0
													4.9122	4.6602	4.05	3.904	4.036	3.708	2.703	2.759	2.961	3.158
													4.9662	4.8256	4.002	4.312	4.007	4.222	3.043	3.449	2.987	2.957
													0	4.2322	0	2.801	0	3.129	0	2.309	0	1.874
													2.0716	4.0954	0	3.392	0	3.337	0	2.746	0	2.383
													0	3.8904	0	0	0	2.093	0	0	0	0
													4.2515	3.7932	2.351	2.886	2.947	2.919	0	2.008	0	2.06
													4.3961	3.8099	2.258	2.601	2.976	2.509	0	0	0	0
													4.4887	4.2242	3.061	4.002	3.012	3.836	0	3.279	2.181	3.529
													4.1532	4.0555	3.262	3.146	2.625	2.712	1.775	0	2.005	1.873
													4.4163	4.5325	4.264	4.213	4.246	4.247	3.514	3.546	4.039	3.636
													4.7291	4.6486	4.295	4.506	4.319	4.288	3.641	3.606	3.181	3.235
													4.6417	4.7665	3.868	4.098	3.384	3.732	3.002	3.124	3.228	3.128
													3.7378	3.5357	2.657	2.504	2.137	2.074	0	0	0	0
													4.7091	4.6407	3.807	3.67	3.726	3.696	3.148	3.02	2.95	3.084
													2.5635	2.5711	0	0	0	0	0	0	0	0
													4.6776	4.5829	4.234	4.153	4.31	4.261	3.373	3.354	3.367	3.39
												median	3.59775	4.2522	2.3435	3.545	2.527	3.4795	1.608	2.713	0	2.6895

## Sheet: Figure 2b
		IgG seronegative										IgG seropositive
		Wild-type		BA.1		BA.5		BQ.1.1		XBB.1.5		Wild-type		BA.1		BA.5		BQ.1.1		XBB.1.5
	participant_id	Prior to BV	BV+1 month	Prior to BV	BV+1 month	Prior to BV	BV+1 month	Prior to BV	BV+1 month	Prior to BV	BV+1 month	Prior to BV	BV+1 month	Prior to BV	BV+1 month	Prior to BV	BV+1 month	Prior to BV	BV+1 month	Prior to BV	BV+1 month
	1	3.7615	3.9519	2.887	3.401	2.645	3.368	1.752	2.656	0	2.473
	2											3.7852	4.2684	2.957	3.979	3.001	3.953	2.154	2.955	2.037	3.216
	3											3.6602	3.934	2.179	3.824	2.434	3.92	2.281	3.201	0	2.73
	4											4.3338	4.9435	3.933	4.537	3.743	4.434	3.112	3.777	3.466	4.025
	5	2.0981	3.5814	0	2.988	0	3.057	0	2.159	0	2.367
	6											4.5	5.0352	3.348	4.205	3.852	4.572	2.843	3.94	2.542	3.673
	7	3.1179	3.8236	1.843	3.348	1.926	3.152	0	1.832	0	0
	8	3.5835	4.7342	3.422	4.37	2.636	4.074	1.925	3.41	2.017	3.636
	9	3.1195	4.1502	2.284	3.611	1.924	4.022	0	3.4	2.365	3.96
	10	2.8044	3.367	0	1.927	0	1.653	0	0	0	0
	11											4.0532	4.3785	3.567	4.078	3.59	4.141	2.484	3.188	3.105	3.532
	12	4.2046		3.554		3.707		2.972		3.176			4.1824		3.517		3.88		2.879		3.085
	13											4.2543	4.9219	3.988	5.14	3.574	5.323	2.788	4.184	2.49	3.461
	14	2.1377	3.5854	0	2.205	0	2.116	0	0	0	0
	15	3.2418	4.4306	2.134	3.57	1.658	3.476	0	2.869	0	2.875
	16											3.8453	4.0682	3.362	3.784	3.171	3.593	2.558	3.148	2.569	3.267
	17											2.8483	4.4177	1.919	3.998	0	3.529	0	2.613	0	3.095
	18	4.1503	5.0297	3.593	4.408	3.473	4.549	2.483	4.268	2.437	3.655
	19	3.1537	3.3727	2.657	2.509	2.586	2.17	1.756	1.643	1.613	1.646
	20	3.3488	4.3425	1.687	3.683	0	3.952	0	3.332	0	3.502
	21											2.8167	2.7149	4.163	4.333	3.768	3.721	3.535	3.42	3.478	3.413
	22											3.1848	4.262	0	3.059	0	3.348	0	3.32	0	2.755
	23	2.355	2.3747	0	0	0	0	0	0	0	0
	24	3.7698	4.4296	2.329	3.761	2.019	3.315	1.631	2.886	1.767	3.276
	25	3.0814	3.9551	2.467	3.473	1.766	2.627	0	1.736	0	2.28
	26											3.4405	3.9638	3.252	3.554	3.161	3.531	2.261	2.633	1.722	2.317
	27	2.9918	4.3049	0	3.909	1.854	3.821	0	3.183	0	2.879
	28	3.3654	3.7375	2.299	3.223	2.719	3.097	2.221	2.518	0	2.141
	29	3.406	4.4411	2.333	3.485	2.042	3.405	1.655	2.916	0	2.71
	30	1.9208	4.1248	0	2.539	0	1.954	0	0	0	0
	31											3.3306	4.4417	2.188	3.741	3.085	3.955	2.557	3.547	1.785	2.86
	32											0	2.6144	0	0	0	0	0	0	0	0
	33	3.4255	4.7293	1.763	4.028	1.766	3.504	0	3.426	0	3.278
	34	3.7783	4.697	1.917	3.578	1.681	3.62	0	2.905	0	2.85
	35	0	0	0	0	0	2.656	0	2.273	0	0
	36	3.2881	4.1398	2.282	3.48	2.515	3.591	1.79	3.025	0	2.455
	37											3.0724	3.7064	3.156	4.343	2.954	4.091	1.968	2.906	1.812	2.686
	38	3.7647	4.6525	3.174	4.022	3.199	3.963	2.28	3.45	2.323	3.302
	39											3.2761	4.4283	1.986	3.623	2.356	3.655	2.209	3.121	2.102	3.022
	40	3.5674	4.7263	2.333	3.62	2.297	3.74	1.604	2.825	2.018	3.237
	41											2.8345	3.4896	0	2.541	0	2.17	0	1.734	0	0
	42	4.0347	4.6895	3.659	4.432	3.435	4.193	2.267	3.208	2.458	3.44
	43	3.5969	3.9322	3.323	3.697	3.206	3.668	2.948	3.263	2.068	2.838
	44	3.549	4.586	2.401	3.934	2.389	3.701	1.61	2.94	0	2.693
	45											4.2892	5.3543	3.515	4.538	3.355	4.508	3.134	4.319	2.621	3.786
	46	3.8617	3.7547	2.07	2.684	3.492	3.503	0	1.945	0	2.294
	47	2.6611	3.6155	0	3.235	0	3.037	0	2.056	0	1.943
	48	2.6289	3.9119	0	2.711	0	2.075	0	0	0	0
	49	3.494	4.5791	2.404	3.689	2.374	3.579	0	2.56	0	2.889
	50											3.607	3.8655	2.666	3.163	2.727	3.131	1.911	2.211	2.143	2.468
	51											2.988	4.267	0	3.536	0	3.303	0	2.344	0	2.403
	52											4.4872	4.8444	3.116	3.695	2.018	2.727	0	2.055	0	2.298
	53											4.1435	4.1112	3.737	3.706	3.887	3.875	2.831	3.244	3.153	3.292
	54		3.6676		3.305		3.226		2.14		2.226	2.6951		1.698		0		0		0
	55	2.1409	3.4535	0	2.715	0	3.156	0	2.291	0	2.953
	56	3.2245	4.3329	2.392	3.982	2.432	4.033	0	3.051	0	2.959
	57											3.7729	4.3752	2.491	4.002	2.539	4.091	2.084	3.286	2.219	3.134
	58											3.8604	4.1435	3.355	3.937	3.098	3.703	2.235	2.959	2.281	3.3
	59	1.8959	3.4147	0	1.787	0	2.002	0	0	0	0
	60											4.5814	4.409	4.294	4.117	2.954	2.675	2.325	2.162	2.517	2.415
	61	2.2356	3.7051	0	2.49	0	2.422	0	1.816	0	1
	62	3.3223	4.5583	1.705	3.448	1.838	3.462	1.606	2.68	0	2.968
	63		4.8755		3.84		3.702		2.876		3.197	3.8407		2.65		2.789		2.179		2.159
	64	3.9352	3.9562	2.828	3.022	3.154	3.284	1.992	2.269	1.802	2.041
	65	4.1294	5.2592	3.251	4.396	2.991	4.365	2.394	3.783	2.598	3.786
	66	2.5995	2.7535	0	0	1.76	1.901	0	1.614	0	0
	67	2.2042	3.3054	0	1.73	0	1.734	0	0	0	0
	68	3.6419	4.517	2.149	3.65	1.976	3.358	0	2.203	0	2.817
	69		4.482		3.505		3.607		3.33		3.019	3.7428		2.302		2.993		2.187		2.088
	70											4.2426	4.4853	3.635	3.822	3.635	3.701	3.075	3.332	2.538	3.127
	71	3.2182	4.5969	2.174	3.94	2.125	3.657	0	2.825	0	3.064
	72											3.479	4.0201	3.276	4.188	3.452	4.079	2.582	3.647	2.866	3.44
	73											3.5986	4.2374	2.336	3.511	2.674	3.497	1.976	2.85	0	2.625
	74	3.6014	4.3325	2.041	2.901	2.63	3.598	2.136	3.15	0	2.676
	75											4.4443	4.5394	3.654	3.833	3.716	4.102	3.159	3.175	3.103	3.349
	76											4.4567	4.351	3.786	4.026	3.521	3.9	2.659	3.083	3.449	3.452
	77	4.3714	3.8755	3.756	3.522	3.378	3.184	2.279	2.381	2.634	2.395
	78	4.2115	4.2954	3.471	3.463	3.075	3.172	2.187	2.212	2.482	2.559
	79	4.5914	4.4551	2.48	2.046	3.011	2.987	0	0	0	0
	80	4.3498	4.5164	2.833	3.731	3.507	3.942	2.583	2.971	2.182	3.082
	81	2.6085	3.4931	0	2.276	0	2.312	0	0	0	0
	82	0	2.2335	0	0	0	0	0	0	0	0
	83											4.9122	4.6602	4.05	3.904	4.036	3.708	2.703	2.759	2.961	3.158
	84		4.8256		4.312		4.222		3.449		2.957	4.9662		4.002		4.007		3.043		2.987
	85											0	4.2322	0	2.801	0	3.129	0	2.309	0	1.874
	86	2.0716	4.0954	0	3.392	0	3.337	0	2.746	0	2.383
	87	0	3.8904	0	0	0	2.093	0	0	0	0
	88											4.2515	3.7932	2.351	2.886	2.947	2.919	0	2.008	0	2.06
	89											4.3961	3.8099	2.258	2.601	2.976	2.509	0	0	0	0
	90											4.4887	4.2242	3.061	4.002	3.012	3.836	0	3.279	2.181	3.529
	91	4.1532	4.0555	3.262	3.146	2.625	2.712	1.775	0	2.005	1.873
	92		4.5325		4.213		4.247		3.546		3.636	4.4163		4.264		4.246		3.514		4.039
	93											4.7291	4.6486	4.295	4.506	4.319	4.288	3.641	3.606	3.181	3.235
	94	4.6417	4.7665	3.868	4.098	3.384	3.732	3.002	3.124	3.228	3.128
	95	3.7378	3.5357	2.657	2.504	2.137	2.074	0	0	0	0
	96	4.7091	4.6407	3.807	3.67	3.726	3.696	3.148	3.02	2.95	3.084
	97	2.5635	2.5711	0	0	0	0	0	0	0	0
	98	4.6776	4.5829	4.234	4.153	4.31	4.261	3.373	3.354	3.367	3.39
median		3.3571	4.145	2.228	3.468	2.0305	3.363	0	2.608	0	2.6175	3.843	4.2645	3.136	3.8285	3.0065	3.7145	2.248	3.102	2.17	3.111

## Sheet: Figure 2c
	HD												Transplant
	Wild-type		BA.1		BA.5		BQ.1.1		XBB.1.5				Wild-type		BA.1		BA.5		BQ.1.1		XBB.1.5
	Prior to BV	BV+1 month	Prior to BV	BV+1 month	Prior to BV	BV+1 month	Prior to BV	BV+1 month	Prior to BV	BV+1 month			Prior to BV	BV+1 month	Prior to BV	BV+1 month	Prior to BV	BV+1 month	Prior to BV	BV+1 month	Prior to BV	BV+1 month
	3.7615	3.9519	2.887	3.401	2.645	3.368	1.752	2.656	0	2.473			4.3714	3.8755	3.756	3.522	3.378	3.184	2.279	2.381	2.634	2.395
	3.7852	4.2684	2.957	3.979	3.001	3.953	2.154	2.955	2.037	3.216			4.2115	4.2954	3.471	3.463	3.075	3.172	2.187	2.212	2.482	2.559
	3.6602	3.934	2.179	3.824	2.434	3.92	2.281	3.201	0	2.73			4.5914	4.4551	2.48	2.046	3.011	2.987	0	0	0	0
	4.3338	4.9435	3.933	4.537	3.743	4.434	3.112	3.777	3.466	4.025			4.3498	4.5164	2.833	3.731	3.507	3.942	2.583	2.971	2.182	3.082
	2.0981	3.5814	0	2.988	0	3.057	0	2.159	0	2.367			2.6085	3.4931	0	2.276	0	2.312	0	0	0	0
	4.5	5.0352	3.348	4.205	3.852	4.572	2.843	3.94	2.542	3.673			0	2.2335	0	0	0	0	0	0	0	0
	3.1179	3.8236	1.843	3.348	1.926	3.152	0	1.832	0	0			4.9122	4.6602	4.05	3.904	4.036	3.708	2.703	2.759	2.961	3.158
	3.5835	4.7342	3.422	4.37	2.636	4.074	1.925	3.41	2.017	3.636			4.9662	4.8256	4.002	4.312	4.007	4.222	3.043	3.449	2.987	2.957
	3.1195	4.1502	2.284	3.611	1.924	4.022	0	3.4	2.365	3.96			0	4.2322	0	2.801	0	3.129	0	2.309	0	1.874
	2.8044	3.367	0	1.927	0	1.653	0	0	0	0			2.0716	4.0954	0	3.392	0	3.337	0	2.746	0	2.383
	4.0532	4.3785	3.567	4.078	3.59	4.141	2.484	3.188	3.105	3.532			0	3.8904	0	0	0	2.093	0	0	0	0
	4.2046	4.1824	3.554	3.517	3.707	3.88	2.972	2.879	3.176	3.085			4.2515	3.7932	2.351	2.886	2.947	2.919	0	2.008	0	2.06
	4.2543	4.9219	3.988	5.14	3.574	5.323	2.788	4.184	2.49	3.461			4.3961	3.8099	2.258	2.601	2.976	2.509	0	0	0	0
	2.1377	3.5854	0	2.205	0	2.116	0	0	0	0			4.4887	4.2242	3.061	4.002	3.012	3.836	0	3.279	2.181	3.529
	3.2418	4.4306	2.134	3.57	1.658	3.476	0	2.869	0	2.875			4.1532	4.0555	3.262	3.146	2.625	2.712	1.775	0	2.005	1.873
	3.8453	4.0682	3.362	3.784	3.171	3.593	2.558	3.148	2.569	3.267
	2.8483	4.4177	1.919	3.998	0	3.529	0	2.613	0	3.095		median	4.2515	4.0954	2.48	3.146	2.976	3.129	0	2.212	0	2.06
	4.1503	5.0297	3.593	4.408	3.473	4.549	2.483	4.268	2.437	3.655
	3.1537	3.3727	2.657	2.509	2.586	2.17	1.756	1.643	1.613	1.646
	3.3488	4.3425	1.687	3.683	0	3.952	0	3.332	0	3.502
	2.8167	2.7149	4.163	4.333	3.768	3.721	3.535	3.42	3.478	3.413
	3.1848	4.262	0	3.059	0	3.348	0	3.32	0	2.755
	2.355	2.3747	0	0	0	0	0	0	0	0
	3.7698	4.4296	2.329	3.761	2.019	3.315	1.631	2.886	1.767	3.276
	3.0814	3.9551	2.467	3.473	1.766	2.627	0	1.736	0	2.28
	3.4405	3.9638	3.252	3.554	3.161	3.531	2.261	2.633	1.722	2.317
	2.9918	4.3049	0	3.909	1.854	3.821	0	3.183	0	2.879
	3.3654	3.7375	2.299	3.223	2.719	3.097	2.221	2.518	0	2.141
	3.406	4.4411	2.333	3.485	2.042	3.405	1.655	2.916	0	2.71
	1.9208	4.1248	0	2.539	0	1.954	0	0	0	0
	3.3306	4.4417	2.188	3.741	3.085	3.955	2.557	3.547	1.785	2.86
	0	2.6144	0	0	0	0	0	0	0	0
	3.4255	4.7293	1.763	4.028	1.766	3.504	0	3.426	0	3.278
	3.7783	4.697	1.917	3.578	1.681	3.62	0	2.905	0	2.85
	0	0	0	0	0	2.656	0	2.273	0	0
	3.2881	4.1398	2.282	3.48	2.515	3.591	1.79	3.025	0	2.455
	3.0724	3.7064	3.156	4.343	2.954	4.091	1.968	2.906	1.812	2.686
	3.7647	4.6525	3.174	4.022	3.199	3.963	2.28	3.45	2.323	3.302
	3.2761	4.4283	1.986	3.623	2.356	3.655	2.209	3.121	2.102	3.022
	3.5674	4.7263	2.333	3.62	2.297	3.74	1.604	2.825	2.018	3.237
	2.8345	3.4896	0	2.541	0	2.17	0	1.734	0	0
	4.0347	4.6895	3.659	4.432	3.435	4.193	2.267	3.208	2.458	3.44
	3.5969	3.9322	3.323	3.697	3.206	3.668	2.948	3.263	2.068	2.838
	3.549	4.586	2.401	3.934	2.389	3.701	1.61	2.94	0	2.693
	4.2892	5.3543	3.515	4.538	3.355	4.508	3.134	4.319	2.621	3.786
	3.8617	3.7547	2.07	2.684	3.492	3.503	0	1.945	0	2.294
	2.6611	3.6155	0	3.235	0	3.037	0	2.056	0	1.943
	2.6289	3.9119	0	2.711	0	2.075	0	0	0	0
	3.494	4.5791	2.404	3.689	2.374	3.579	0	2.56	0	2.889
	3.607	3.8655	2.666	3.163	2.727	3.131	1.911	2.211	2.143	2.468
	2.988	4.267	0	3.536	0	3.303	0	2.344	0	2.403
	4.4872	4.8444	3.116	3.695	2.018	2.727	0	2.055	0	2.298
	4.1435	4.1112	3.737	3.706	3.887	3.875	2.831	3.244	3.153	3.292
	2.6951	3.6676	1.698	3.305	0	3.226	0	2.14	0	2.226
	2.1409	3.4535	0	2.715	0	3.156	0	2.291	0	2.953
	3.2245	4.3329	2.392	3.982	2.432	4.033	0	3.051	0	2.959
	3.7729	4.3752	2.491	4.002	2.539	4.091	2.084	3.286	2.219	3.134
	3.8604	4.1435	3.355	3.937	3.098	3.703	2.235	2.959	2.281	3.3
	1.8959	3.4147	0	1.787	0	2.002	0	0	0	0
	4.5814	4.409	4.294	4.117	2.954	2.675	2.325	2.162	2.517	2.415
	2.2356	3.7051	0	2.49	0	2.422	0	1.816	0	1
	3.3223	4.5583	1.705	3.448	1.838	3.462	1.606	2.68	0	2.968
	3.8407	4.8755	2.65	3.84	2.789	3.702	2.179	2.876	2.159	3.197
	3.9352	3.9562	2.828	3.022	3.154	3.284	1.992	2.269	1.802	2.041
	4.1294	5.2592	3.251	4.396	2.991	4.365	2.394	3.783	2.598	3.786
	2.5995	2.7535	0	0	1.76	1.901	0	1.614	0	0
	2.2042	3.3054	0	1.73	0	1.734	0	0	0	0
	3.6419	4.517	2.149	3.65	1.976	3.358	0	2.203	0	2.817
	3.7428	4.482	2.302	3.505	2.993	3.607	2.187	3.33	2.088	3.019
	4.2426	4.4853	3.635	3.822	3.635	3.701	3.075	3.332	2.538	3.127
	3.2182	4.5969	2.174	3.94	2.125	3.657	0	2.825	0	3.064
	3.479	4.0201	3.276	4.188	3.452	4.079	2.582	3.647	2.866	3.44
	3.5986	4.2374	2.336	3.511	2.674	3.497	1.976	2.85	0	2.625
	3.6014	4.3325	2.041	2.901	2.63	3.598	2.136	3.15	0	2.676
	4.4443	4.5394	3.654	3.833	3.716	4.102	3.159	3.175	3.103	3.349
	4.4567	4.351	3.786	4.026	3.521	3.9	2.659	3.083	3.449	3.452
	4.4163	4.5325	4.264	4.213	4.246	4.247	3.514	3.546	4.039	3.636
	4.7291	4.6486	4.295	4.506	4.319	4.288	3.641	3.606	3.181	3.235
	4.6417	4.7665	3.868	4.098	3.384	3.732	3.002	3.124	3.228	3.128
	3.7378	3.5357	2.657	2.504	2.137	2.074	0	0	0	0
	4.7091	4.6407	3.807	3.67	3.726	3.696	3.148	3.02	2.95	3.084
	2.5635	2.5711	0	0	0	0	0	0	0	0
	4.6776	4.5829	4.234	4.153	4.31	4.261	3.373	3.354	3.367	3.39
median	3.549	4.2684	2.336	3.65	2.515	3.593	1.756	2.905	0	2.875

## Sheet: Figure 3
	BNT162b2 BA.4/5												mRNA-1273 BA.1
	Wild-type		BA.1		BA.5		BQ.1.1		XBB.1.5				Wild-type		BA.1		BA.5		BQ.1.1		XBB.1.5
	Prior to BV	BV+1 month	Prior to BV	BV+1 month	Prior to BV	BV+1 month	Prior to BV	BV+1 month	Prior to BV	BV+1 month			Prior to BV	BV+1 month	Prior to BV	BV+1 month	Prior to BV	BV+1 month	Prior to BV	BV+1 month	Prior to BV	BV+1 month
	3.7615	3.9519	2.887	3.401	2.645	3.368	1.752	2.656	0	2.473			3.7698	4.4296	2.329	3.761	2.019	3.315	1.631	2.886	1.767	3.276
	2.0981	3.5814	0	2.988	0	3.057	0	2.159	0	2.367			3.0814	3.9551	2.467	3.473	1.766	2.627	0	1.736	0	2.28
	3.1179	3.8236	1.843	3.348	1.926	3.152	0	1.832	0	0			2.9918	4.3049	0	3.909	1.854	3.821	0	3.183	0	2.879
	3.5835	4.7342	3.422	4.37	2.636	4.074	1.925	3.41	2.017	3.636			3.3654	3.7375	2.299	3.223	2.719	3.097	2.221	2.518	0	2.141
	3.1195	4.1502	2.284	3.611	1.924	4.022	0	3.4	2.365	3.96			3.406	4.4411	2.333	3.485	2.042	3.405	1.655	2.916	0	2.71
	2.8044	3.367	0	1.927	0	1.653	0	0	0	0			1.9208	4.1248	0	2.539	0	1.954	0	0	0	0
	4.2046		3.554		3.707		2.972		3.176				3.4255	4.7293	1.763	4.028	1.766	3.504	0	3.426	0	3.278
	2.1377	3.5854	0	2.205	0	2.116	0	0	0	0			3.7783	4.697	1.917	3.578	1.681	3.62	0	2.905	0	2.85
	3.2418	4.4306	2.134	3.57	1.658	3.476	0	2.869	0	2.875			0	0	0	0	0	2.656	0	2.273	0	0
	4.1503	5.0297	3.593	4.408	3.473	4.549	2.483	4.268	2.437	3.655			3.2881	4.1398	2.282	3.48	2.515	3.591	1.79	3.025	0	2.455
	3.1537	3.3727	2.657	2.509	2.586	2.17	1.756	1.643	1.613	1.646			3.7647	4.6525	3.174	4.022	3.199	3.963	2.28	3.45	2.323	3.302
	3.3488	4.3425	1.687	3.683	0	3.952	0	3.332	0	3.502			3.5674	4.7263	2.333	3.62	2.297	3.74	1.604	2.825	2.018	3.237
	2.355	2.3747	0	0	0	0	0	0	0	0			4.0347	4.6895	3.659	4.432	3.435	4.193	2.267	3.208	2.458	3.44
	3.6014	4.3325	2.041	2.901	2.63	3.598	2.136	3.15	0	2.676			3.5969	3.9322	3.323	3.697	3.206	3.668	2.948	3.263	2.068	2.838
													3.549	4.586	2.401	3.934	2.389	3.701	1.61	2.94	0	2.693
median	3.19775	3.9519	2.0875	3.348	1.925	3.368	0	2.656	0	2.473			3.8617	3.7547	2.07	2.684	3.492	3.503	0	1.945	0	2.294
													2.6611	3.6155	0	3.235	0	3.037	0	2.056	0	1.943
													2.6289	3.9119	0	2.711	0	2.075	0	0	0	0
													3.494	4.5791	2.404	3.689	2.374	3.579	0	2.56	0	2.889
														3.6676		3.305		3.226		2.14		2.226
													2.1409	3.4535	0	2.715	0	3.156	0	2.291	0	2.953
													3.2245	4.3329	2.392	3.982	2.432	4.033	0	3.051	0	2.959
													1.8959	3.4147	0	1.787	0	2.002	0	0	0	0
													2.2356	3.7051	0	2.49	0	2.422	0	1.816	0	1
													3.3223	4.5583	1.705	3.448	1.838	3.462	1.606	2.68	0	2.968
														4.8755		3.84		3.702		2.876		3.197
													3.9352	3.9562	2.828	3.022	3.154	3.284	1.992	2.269	1.802	2.041
													4.1294	5.2592	3.251	4.396	2.991	4.365	2.394	3.783	2.598	3.786
													2.5995	2.7535	0	0	1.76	1.901	0	1.614	0	0
													2.2042	3.3054	0	1.73	0	1.734	0	0	0	0
													3.6419	4.517	2.149	3.65	1.976	3.358	0	2.203	0	2.817
														4.482		3.505		3.607		3.33		3.019
													3.2182	4.5969	2.174	3.94	2.125	3.657	0	2.825	0	3.064
													4.3714	3.8755	3.756	3.522	3.378	3.184	2.279	2.381	2.634	2.395
													4.2115	4.2954	3.471	3.463	3.075	3.172	2.187	2.212	2.482	2.559
													4.5914	4.4551	2.48	2.046	3.011	2.987	0	0	0	0
													4.3498	4.5164	2.833	3.731	3.507	3.942	2.583	2.971	2.182	3.082
													2.6085	3.4931	0	2.276	0	2.312	0	0	0	0
													0	2.2335	0	0	0	0	0	0	0	0
														4.8256		4.312		4.222		3.449		2.957
													2.0716	4.0954	0	3.392	0	3.337	0	2.746	0	2.383
													0	3.8904	0	0	0	2.093	0	0	0	0
													4.1532	4.0555	3.262	3.146	2.625	2.712	1.775	0	2.005	1.873
														4.5325		4.213		4.247		3.546		3.636
													4.6417	4.7665	3.868	4.098	3.384	3.732	3.002	3.124	3.228	3.128
													3.7378	3.5357	2.657	2.504	2.137	2.074	0	0	0	0
													4.7091	4.6407	3.807	3.67	3.726	3.696	3.148	3.02	2.95	3.084
													2.5635	2.5711	0	0	0	0	0	0	0	0
													4.6776	4.5829	4.234	4.153	4.31	4.261	3.373	3.354	3.367	3.39
												median	3.41575	4.2954	2.2905	3.48	2.0835	3.358	0	2.56	0	2.693

## Sheet: Figure 4
	Dose 4												Dose 5
	Wild-type		BA.1		BA.5		BQ.1.1		XBB.1.5				Wild-type		BA.1		BA.5		BQ.1.1		XBB.1.5
	Prior to BV	BV+1 month	Prior to BV	BV+1 month	Prior to BV	BV+1 month	Prior to BV	BV+1 month	Prior to BV	BV+1 month			Prior to BV	BV+1 month	Prior to BV	BV+1 month	Prior to BV	BV+1 month	Prior to BV	BV+1 month	Prior to BV	BV+1 month
	3.1848	4.262	0	3.059	0	3.348	0	3.32	0	2.755			3.7615	3.9519	2.887	3.401	2.645	3.368	1.752	2.656	0	2.473
	3.0724	3.7064	3.156	4.343	2.954	4.091	1.968	2.906	1.812	2.686			3.7852	4.2684	2.957	3.979	3.001	3.953	2.154	2.955	2.037	3.216
	2.988	4.267	0	3.536	0	3.303	0	2.344	0	2.403			3.6602	3.934	2.179	3.824	2.434	3.92	2.281	3.201	0	2.73
	3.8604	4.1435	3.355	3.937	3.098	3.703	2.235	2.959	2.281	3.3			4.3338	4.9435	3.933	4.537	3.743	4.434	3.112	3.777	3.466	4.025
	1.8959	3.4147	0	1.787	0	2.002	0	0	0	0			2.0981	3.5814	0	2.988	0	3.057	0	2.159	0	2.367
	3.479	4.0201	3.276	4.188	3.452	4.079	2.582	3.647	2.866	3.44			4.5	5.0352	3.348	4.205	3.852	4.572	2.843	3.94	2.542	3.673
	3.5986	4.2374	2.336	3.511	2.674	3.497	1.976	2.85	0	2.625			3.1179	3.8236	1.843	3.348	1.926	3.152	0	1.832	0	0
	4.6776	4.5829	4.234	4.153	4.31	4.261	3.373	3.354	3.367	3.39			3.5835	4.7342	3.422	4.37	2.636	4.074	1.925	3.41	2.017	3.636
													3.1195	4.1502	2.284	3.611	1.924	4.022	0	3.4	2.365	3.96
median	3.3319	4.19045	2.746	3.7365	2.814	3.6	1.972	2.9325	0.906	2.7205			2.8044	3.367	0	1.927	0	1.653	0	0	0	0
													4.0532	4.3785	3.567	4.078	3.59	4.141	2.484	3.188	3.105	3.532
													4.2046	4.1824	3.554	3.517	3.707	3.88	2.972	2.879	3.176	3.085
													4.2543	4.9219	3.988	5.14	3.574	5.323	2.788	4.184	2.49	3.461
													2.1377	3.5854	0	2.205	0	2.116	0	0	0	0
													3.2418	4.4306	2.134	3.57	1.658	3.476	0	2.869	0	2.875
													3.8453	4.0682	3.362	3.784	3.171	3.593	2.558	3.148	2.569	3.267
													2.8483	4.4177	1.919	3.998	0	3.529	0	2.613	0	3.095
													4.1503	5.0297	3.593	4.408	3.473	4.549	2.483	4.268	2.437	3.655
													3.1537	3.3727	2.657	2.509	2.586	2.17	1.756	1.643	1.613	1.646
													3.3488	4.3425	1.687	3.683	0	3.952	0	3.332	0	3.502
													2.8167	2.7149	4.163	4.333	3.768	3.721	3.535	3.42	3.478	3.413
													2.355	2.3747	0	0	0	0	0	0	0	0
													3.7698	4.4296	2.329	3.761	2.019	3.315	1.631	2.886	1.767	3.276
													3.0814	3.9551	2.467	3.473	1.766	2.627	0	1.736	0	2.28
													3.4405	3.9638	3.252	3.554	3.161	3.531	2.261	2.633	1.722	2.317
													2.9918	4.3049	0	3.909	1.854	3.821	0	3.183	0	2.879
													3.3654	3.7375	2.299	3.223	2.719	3.097	2.221	2.518	0	2.141
													3.406	4.4411	2.333	3.485	2.042	3.405	1.655	2.916	0	2.71
													1.9208	4.1248	0	2.539	0	1.954	0	0	0	0
													3.3306	4.4417	2.188	3.741	3.085	3.955	2.557	3.547	1.785	2.86
													0	2.6144	0	0	0	0	0	0	0	0
													3.4255	4.7293	1.763	4.028	1.766	3.504	0	3.426	0	3.278
													3.7783	4.697	1.917	3.578	1.681	3.62	0	2.905	0	2.85
													0	0	0	0	0	2.656	0	2.273	0	0
													3.2881	4.1398	2.282	3.48	2.515	3.591	1.79	3.025	0	2.455
													3.7647	4.6525	3.174	4.022	3.199	3.963	2.28	3.45	2.323	3.302
													3.2761	4.4283	1.986	3.623	2.356	3.655	2.209	3.121	2.102	3.022
													3.5674	4.7263	2.333	3.62	2.297	3.74	1.604	2.825	2.018	3.237
													2.8345	3.4896	0	2.541	0	2.17	0	1.734	0	0
													4.0347	4.6895	3.659	4.432	3.435	4.193	2.267	3.208	2.458	3.44
													3.5969	3.9322	3.323	3.697	3.206	3.668	2.948	3.263	2.068	2.838
													3.549	4.586	2.401	3.934	2.389	3.701	1.61	2.94	0	2.693
													4.2892	5.3543	3.515	4.538	3.355	4.508	3.134	4.319	2.621	3.786
													3.8617	3.7547	2.07	2.684	3.492	3.503	0	1.945	0	2.294
													2.6611	3.6155	0	3.235	0	3.037	0	2.056	0	1.943
													2.6289	3.9119	0	2.711	0	2.075	0	0	0	0
													3.494	4.5791	2.404	3.689	2.374	3.579	0	2.56	0	2.889
													3.607	3.8655	2.666	3.163	2.727	3.131	1.911	2.211	2.143	2.468
													4.4872	4.8444	3.116	3.695	2.018	2.727	0	2.055	0	2.298
													4.1435	4.1112	3.737	3.706	3.887	3.875	2.831	3.244	3.153	3.292
													2.6951	3.6676	1.698	3.305	0	3.226	0	2.14	0	2.226
													2.1409	3.4535	0	2.715	0	3.156	0	2.291	0	2.953
													3.2245	4.3329	2.392	3.982	2.432	4.033	0	3.051	0	2.959
													3.7729	4.3752	2.491	4.002	2.539	4.091	2.084	3.286	2.219	3.134
													4.5814	4.409	4.294	4.117	2.954	2.675	2.325	2.162	2.517	2.415
													2.2356	3.7051	0	2.49	0	2.422	0	1.816	0	1
													3.3223	4.5583	1.705	3.448	1.838	3.462	1.606	2.68	0	2.968
													3.8407	4.8755	2.65	3.84	2.789	3.702	2.179	2.876	2.159	3.197
													3.9352	3.9562	2.828	3.022	3.154	3.284	1.992	2.269	1.802	2.041
													4.1294	5.2592	3.251	4.396	2.991	4.365	2.394	3.783	2.598	3.786
													2.5995	2.7535	0	0	1.76	1.901	0	1.614	0	0
													2.2042	3.3054	0	1.73	0	1.734	0	0	0	0
													3.6419	4.517	2.149	3.65	1.976	3.358	0	2.203	0	2.817
													3.7428	4.482	2.302	3.505	2.993	3.607	2.187	3.33	2.088	3.019
													4.2426	4.4853	3.635	3.822	3.635	3.701	3.075	3.332	2.538	3.127
													3.2182	4.5969	2.174	3.94	2.125	3.657	0	2.825	0	3.064
													3.6014	4.3325	2.041	2.901	2.63	3.598	2.136	3.15	0	2.676
													4.4443	4.5394	3.654	3.833	3.716	4.102	3.159	3.175	3.103	3.349
													4.4567	4.351	3.786	4.026	3.521	3.9	2.659	3.083	3.449	3.452
													4.3714	3.8755	3.756	3.522	3.378	3.184	2.279	2.381	2.634	2.395
													4.2115	4.2954	3.471	3.463	3.075	3.172	2.187	2.212	2.482	2.559
													4.5914	4.4551	2.48	2.046	3.011	2.987	0	0	0	0
													4.3498	4.5164	2.833	3.731	3.507	3.942	2.583	2.971	2.182	3.082
													2.6085	3.4931	0	2.276	0	2.312	0	0	0	0
													0	2.2335	0	0	0	0	0	0	0	0
													4.9122	4.6602	4.05	3.904	4.036	3.708	2.703	2.759	2.961	3.158
													4.9662	4.8256	4.002	4.312	4.007	4.222	3.043	3.449	2.987	2.957
													0	4.2322	0	2.801	0	3.129	0	2.309	0	1.874
													2.0716	4.0954	0	3.392	0	3.337	0	2.746	0	2.383
													0	3.8904	0	0	0	2.093	0	0	0	0
													4.2515	3.7932	2.351	2.886	2.947	2.919	0	2.008	0	2.06
													4.3961	3.8099	2.258	2.601	2.976	2.509	0	0	0	0
													4.4887	4.2242	3.061	4.002	3.012	3.836	0	3.279	2.181	3.529
													4.1532	4.0555	3.262	3.146	2.625	2.712	1.775	0	2.005	1.873
													4.4163	4.5325	4.264	4.213	4.246	4.247	3.514	3.546	4.039	3.636
													4.7291	4.6486	4.295	4.506	4.319	4.288	3.641	3.606	3.181	3.235
													4.6417	4.7665	3.868	4.098	3.384	3.732	3.002	3.124	3.228	3.128
													3.7378	3.5357	2.657	2.504	2.137	2.074	0	0	0	0
													4.7091	4.6407	3.807	3.67	3.726	3.696	3.148	3.02	2.95	3.084
													2.5635	2.5711	0	0	0	0	0	0	0	0
												median	3.59915	4.2819	2.3715	3.5945	2.5625	3.53	1.643	2.825	0	2.844

## Sheet: ExtendedFig2
	BNT162b2 BA.4/5												mRNA-1273 BA.1
	Wild-type		BA.1		BA.5		BQ.1.1		XBB.1.5				Wild-type		BA.1		BA.5		BQ.1.1		XBB.1.5
	Prior to BV	BV+1 month	Prior to BV	BV+1 month	Prior to BV	BV+1 month	Prior to BV	BV+1 month	Prior to BV	BV+1 month			Prior to BV	BV+1 month	Prior to BV	BV+1 month	Prior to BV	BV+1 month	Prior to BV	BV+1 month	Prior to BV	BV+1 month
	3.7615	3.9519	2.887	3.401	2.645	3.368	1.752	2.656	0	2.473			3.7698	4.4296	2.329	3.761	2.019	3.315	1.631	2.886	1.767	3.276
	3.7852	4.2684	2.957	3.979	3.001	3.953	2.154	2.955	2.037	3.216			3.0814	3.9551	2.467	3.473	1.766	2.627	0	1.736	0	2.28
	3.6602	3.934	2.179	3.824	2.434	3.92	2.281	3.201	0	2.73			3.4405	3.9638	3.252	3.554	3.161	3.531	2.261	2.633	1.722	2.317
	4.3338	4.9435	3.933	4.537	3.743	4.434	3.112	3.777	3.466	4.025			2.9918	4.3049	0	3.909	1.854	3.821	0	3.183	0	2.879
	2.0981	3.5814	0	2.988	0	3.057	0	2.159	0	2.367			3.3654	3.7375	2.299	3.223	2.719	3.097	2.221	2.518	0	2.141
	4.5	5.0352	3.348	4.205	3.852	4.572	2.843	3.94	2.542	3.673			3.406	4.4411	2.333	3.485	2.042	3.405	1.655	2.916	0	2.71
	3.1179	3.8236	1.843	3.348	1.926	3.152	0	1.832	0	0			1.9208	4.1248	0	2.539	0	1.954	0	0	0	0
	3.5835	4.7342	3.422	4.37	2.636	4.074	1.925	3.41	2.017	3.636			3.3306	4.4417	2.188	3.741	3.085	3.955	2.557	3.547	1.785	2.86
	3.1195	4.1502	2.284	3.611	1.924	4.022	0	3.4	2.365	3.96			0	2.6144	0	0	0	0	0	0	0	0
	2.8044	3.367	0	1.927	0	1.653	0	0	0	0			3.4255	4.7293	1.763	4.028	1.766	3.504	0	3.426	0	3.278
	4.0532	4.3785	3.567	4.078	3.59	4.141	2.484	3.188	3.105	3.532			3.7783	4.697	1.917	3.578	1.681	3.62	0	2.905	0	2.85
	4.2046	4.1824	3.554	3.517	3.707	3.88	2.972	2.879	3.176	3.085			0	0	0	0	0	2.656	0	2.273	0	0
	4.2543	4.9219	3.988	5.14	3.574	5.323	2.788	4.184	2.49	3.461			3.2881	4.1398	2.282	3.48	2.515	3.591	1.79	3.025	0	2.455
	2.1377	3.5854	0	2.205	0	2.116	0	0	0	0			3.0724	3.7064	3.156	4.343	2.954	4.091	1.968	2.906	1.812	2.686
	3.2418	4.4306	2.134	3.57	1.658	3.476	0	2.869	0	2.875			3.7647	4.6525	3.174	4.022	3.199	3.963	2.28	3.45	2.323	3.302
	3.8453	4.0682	3.362	3.784	3.171	3.593	2.558	3.148	2.569	3.267			3.2761	4.4283	1.986	3.623	2.356	3.655	2.209	3.121	2.102	3.022
	2.8483	4.4177	1.919	3.998	0	3.529	0	2.613	0	3.095			3.5674	4.7263	2.333	3.62	2.297	3.74	1.604	2.825	2.018	3.237
	4.1503	5.0297	3.593	4.408	3.473	4.549	2.483	4.268	2.437	3.655			2.8345	3.4896	0	2.541	0	2.17	0	1.734	0	0
	3.1537	3.3727	2.657	2.509	2.586	2.17	1.756	1.643	1.613	1.646			4.0347	4.6895	3.659	4.432	3.435	4.193	2.267	3.208	2.458	3.44
	3.3488	4.3425	1.687	3.683	0	3.952	0	3.332	0	3.502			3.5969	3.9322	3.323	3.697	3.206	3.668	2.948	3.263	2.068	2.838
	2.8167	2.7149	4.163	4.333	3.768	3.721	3.535	3.42	3.478	3.413			3.549	4.586	2.401	3.934	2.389	3.701	1.61	2.94	0	2.693
	3.1848	4.262	0	3.059	0	3.348	0	3.32	0	2.755			4.2892	5.3543	3.515	4.538	3.355	4.508	3.134	4.319	2.621	3.786
	2.355	2.3747	0	0	0	0	0	0	0	0			3.8617	3.7547	2.07	2.684	3.492	3.503	0	1.945	0	2.294
	3.479	4.0201	3.276	4.188	3.452	4.079	2.582	3.647	2.866	3.44			2.6611	3.6155	0	3.235	0	3.037	0	2.056	0	1.943
	3.6014	4.3325	2.041	2.901	2.63	3.598	2.136	3.15	0	2.676			2.6289	3.9119	0	2.711	0	2.075	0	0	0	0
	4.4443	4.5394	3.654	3.833	3.716	4.102	3.159	3.175	3.103	3.349			3.494	4.5791	2.404	3.689	2.374	3.579	0	2.56	0	2.889
													3.607	3.8655	2.666	3.163	2.727	3.131	1.911	2.211	2.143	2.468
median	3.53125	4.2222	2.772	3.7335	2.633	3.8005	2.0305	3.1625	1.815	3.1555			2.988	4.267	0	3.536	0	3.303	0	2.344	0	2.403
													4.4872	4.8444	3.116	3.695	2.018	2.727	0	2.055	0	2.298
													4.1435	4.1112	3.737	3.706	3.887	3.875	2.831	3.244	3.153	3.292
													2.6951	3.6676	1.698	3.305	0	3.226	0	2.14	0	2.226
													2.1409	3.4535	0	2.715	0	3.156	0	2.291	0	2.953
													3.2245	4.3329	2.392	3.982	2.432	4.033	0	3.051	0	2.959
													3.7729	4.3752	2.491	4.002	2.539	4.091	2.084	3.286	2.219	3.134
													3.8604	4.1435	3.355	3.937	3.098	3.703	2.235	2.959	2.281	3.3
													1.8959	3.4147	0	1.787	0	2.002	0	0	0	0
													4.5814	4.409	4.294	4.117	2.954	2.675	2.325	2.162	2.517	2.415
													2.2356	3.7051	0	2.49	0	2.422	0	1.816	0	1
													3.3223	4.5583	1.705	3.448	1.838	3.462	1.606	2.68	0	2.968
													3.8407	4.8755	2.65	3.84	2.789	3.702	2.179	2.876	2.159	3.197
													3.9352	3.9562	2.828	3.022	3.154	3.284	1.992	2.269	1.802	2.041
													4.1294	5.2592	3.251	4.396	2.991	4.365	2.394	3.783	2.598	3.786
													2.5995	2.7535	0	0	1.76	1.901	0	1.614	0	0
													2.2042	3.3054	0	1.73	0	1.734	0	0	0	0
													3.6419	4.517	2.149	3.65	1.976	3.358	0	2.203	0	2.817
													3.7428	4.482	2.302	3.505	2.993	3.607	2.187	3.33	2.088	3.019
													4.2426	4.4853	3.635	3.822	3.635	3.701	3.075	3.332	2.538	3.127
													3.2182	4.5969	2.174	3.94	2.125	3.657	0	2.825	0	3.064
													3.5986	4.2374	2.336	3.511	2.674	3.497	1.976	2.85	0	2.625
													4.4567	4.351	3.786	4.026	3.521	3.9	2.659	3.083	3.449	3.452
													4.4163	4.5325	4.264	4.213	4.246	4.247	3.514	3.546	4.039	3.636
													4.7291	4.6486	4.295	4.506	4.319	4.288	3.641	3.606	3.181	3.235
													4.6417	4.7665	3.868	4.098	3.384	3.732	3.002	3.124	3.228	3.128
													3.7378	3.5357	2.657	2.504	2.137	2.074	0	0	0	0
													4.7091	4.6407	3.807	3.67	3.726	3.696	3.148	3.02	2.95	3.084
													2.5635	2.5711	0	0	0	0	0	0	0	0
													4.6776	4.5829	4.234	4.153	4.31	4.261	3.373	3.354	3.367	3.39
												median	3.549	4.3329	2.333	3.623	2.389	3.531	1.631	2.85	0	2.838
